# Supplementary material for: Distinct transcriptional repertoire of the androgen receptor in ETS fusion-negative prostate cancer
Source: Prostate Cancer Prostatic Dis. 2018 Oct 26;22(2):292–302. doi: 10.1038/s41391-018-0103-4 (PMC6760558; doi:10.1038/s41391-018-0103-4)
Supplement: Supplementary file 7 — Table S2 [file 41391_2018_103_MOESM7_ESM.xlsx]

## Sheet: Table S2
TCGA Symbol	Gene Symbol	Gene ID	Gene Location	Description	q	log2 FC
EML6	EML6	400954	2p16.1	echinoderm microtubule associated protein like 6	1.16e-38	2.908
NKAIN1	NKAIN1	79570	1p35.2	Na+/K+ transporting ATPase interacting 1	2.17e-38	4.225
KCNH8	KCNH8	131096	3p24.3	potassium voltage-gated channel, subfamily H (eag-related), member 8	4.72e-38	3.452
KIAA0087	KIAA0087	9808	7p15.2	KIAA0087	6.61e-38	3.157
CDH7	CDH7	1005	18q22.1	cadherin 7, type 2	2.03e-37	2.95
SEPT9	SEPT9	10801	17q25	septin 9	3.97e-37	1.029
CNTLN	CNTLN	54875	9p22.2	centlein, centrosomal protein	5.01e-37	1.214
OGDHL	OGDHL	55753	10q11.23	oxoglutarate dehydrogenase-like	6.02e-36	3.386
LOC100190940	LOC100190940	100190940	12q24.33	uncharacterized LOC100190940	6.49e-36	4.198
PLA2G7	PLA2G7	7941	6p21.2-p12	phospholipase A2, group VII (platelet-activating factor acetylhydrolase, plasma)	4.79e-35	1.847
WNK2	WNK2	65268	9q22.3	WNK lysine deficient protein kinase 2	1.28e-34	1.344
TFF3	TFF3	7033	21q22.3	trefoil factor 3 (intestinal)	2.58e-34	-4.012
KHDRBS3	KHDRBS3	10656	8q24.2	KH domain containing, RNA binding, signal transduction associated 3	1.28e-33	1.922
CACNA1D	CACNA1D	776	3p14.3	calcium channel, voltage-dependent, L type, alpha 1D subunit	9.31e-33	2.206
FAM19A5	FAM19A5	25817	22q13.32	family with sequence similarity 19 (chemokine (C-C motif)-like), member A5	3.63e-32	2.056
DACT2	DACT2	168002	6q27	dishevelled-binding antagonist of beta-catenin 2	4.33e-32	3.036
H2AFY2	H2AFY2	55506	10q22.1	H2A histone family, member Y2	4.33e-32	1.146
SEPP1	SEPP1	6414	5q31	selenoprotein P, plasma, 1	4.33e-32	-1.033
ITPR3	ITPR3	3710	6p21	inositol 1,4,5-trisphosphate receptor, type 3	9.26e-32	1.143
NCALD	NCALD	83988	8q22.2	neurocalcin delta	1.79e-31	1.831
PAX1	PAX1	5075	20p11.2	paired box 1	1.87e-31	3.457
GHR	GHR	2690	5p13-p12	growth hormone receptor	2.16e-31	1.726
INSM1	INSM1	3642	20p11.2	insulinoma-associated 1	2.78e-31	3.301
KCNN4	KCNN4	3783	19q13.2	potassium intermediate/small conductance calcium-activated channel, subfamily N, member 4	4.38e-31	3.008
CCDC152	CCDC152	100129792	5p12	coiled-coil domain containing 152	1.08e-30	-0.971
ALOX15	ALOX15	246	17p13.3	arachidonate 15-lipoxygenase	2.25e-30	4.817
OTX1	OTX1	5013	2p13	orthodenticle homeobox 1	2.87e-30	-1.988
TTC7B	TTC7B	145567	14q32.11	tetratricopeptide repeat domain 7B	2.99e-30	-0.884
DLG2	DLG2	1740	11q14.1	discs, large homolog 2 (Drosophila)	3.76e-30	-1.147
AMPD3	AMPD3	272	11p15	adenosine monophosphate deaminase 3	3.85e-30	1.348
INPP4B	INPP4B	8821	4q31.21	inositol polyphosphate-4-phosphatase, type II, 105kDa	6.22e-30	-1.344
LAMC2	LAMC2	3918	1q25-q31	laminin, gamma 2	1.97e-29	1.649
KCNG3	KCNG3	170850	2p21	potassium voltage-gated channel, subfamily G, member 3	2.48e-29	3.071
MESP1	MESP1	55897	15q26.1	mesoderm posterior basic helix-loop-helix transcription factor 1	4.26e-29	-1.862
PRKD1	PRKD1	5587	14q11	protein kinase D1	4.26e-29	0.854
TNFAIP8	TNFAIP8	25816	5q23.1	tumor necrosis factor, alpha-induced protein 8	6.15e-29	-1.178
HDAC1	HDAC1	3065	1p34	histone deacetylase 1	8.07e-29	0.673
C11orf90	VSTM5	387804	11q21	V-set and transmembrane domain containing 5	1.27e-28	1.299
TMEM123	TMEM123	114908	11q22.1	transmembrane protein 123	3.08e-28	0.692
COL9A2	COL9A2	1298	1p33-p32	collagen, type IX, alpha 2	3.62e-28	1.87
SLC18A3	SLC18A3	6572	10q11.2	solute carrier family 18 (vesicular acetylcholine transporter), member 3	5.51e-28	1.681
MIPEP	MIPEP	4285	13q12	mitochondrial intermediate peptidase	5.98e-28	-2.435
NUDT3	NUDT3	11165	6p21.2	nudix (nucleoside diphosphate linked moiety X)-type motif 3	5.98e-28	-0.678
PTK7	PTK7	5754	6p21.1-p12.2	protein tyrosine kinase 7	5.98e-28	0.819
ARSH	ARSH	347527	Xp22.33	arylsulfatase family, member H	6.02e-28	1.881
ERG	ERG	2078	21q22.3	v-ets avian erythroblastosis virus E26 oncogene homolog	8.39e-28	4.64
PTPRM	PTPRM	5797	18p11.2	protein tyrosine phosphatase, receptor type, M	1.02e-27	-0.954
ANKRD34B	ANKRD34B	340120	5q14.1	ankyrin repeat domain 34B	4.42e-27	4.975
GNMT	GNMT	27232	6p12	glycine N-methyltransferase	4.85e-27	-1.876
TMEM178	TMEM178A	130733	2p22.1	transmembrane protein 178A	4.95e-27	2.625
TMC1	TMC1	117531	9q21.12	transmembrane channel-like 1	5.87e-27	1.762
RAB27A	RAB27A	5873	15q15-q21.1	RAB27A, member RAS oncogene family	1.58e-26	-1.281
PDE8B	PDE8B	8622	5q13.3	phosphodiesterase 8B	1.7e-26	1.638
ALOX15B	ALOX15B	247	17p13.1	arachidonate 15-lipoxygenase, type B	1.8e-26	-3.472
PPAP2C	PPAP2C	8612	19p13	phosphatidic acid phosphatase type 2C	1.8e-26	1.456
AFF3	AFF3	3899	2q11.2-q12	AF4/FMR2 family, member 3	1.99e-26	-1.72
SLC44A5	SLC44A5	204962	1p31.1	solute carrier family 44, member 5	2.28e-26	3.22
GGT7	GGT7	2686	20q11.22	gamma-glutamyltransferase 7	3.3e-26	-1.088
GUCY1A3	GUCY1A3	2982	4q31.1-q31.2	guanylate cyclase 1, soluble, alpha 3	4.84e-26	0.913
TDRD6	TDRD6	221400	6p12.3	tudor domain containing 6	1e-25	1.264
CBLC	CBLC	23624	19q13.2	Cbl proto-oncogene C, E3 ubiquitin protein ligase	1.05e-25	0.967
CYP2J2	CYP2J2	1573	1p31.3-p31.2	cytochrome P450, family 2, subfamily J, polypeptide 2	1.15e-25	-1.707
FAM3B	FAM3B	54097	21q22.3	family with sequence similarity 3, member B	1.7e-25	-2.227
UGDH	UGDH	7358	4p15.1	UDP-glucose 6-dehydrogenase	2.35e-25	1.027
GUCY1B3	GUCY1B3	2983	4q31.3-q33	guanylate cyclase 1, soluble, beta 3	3.56e-25	0.813
FZD8	FZD8	8325	10p11.21	frizzled class receptor 8	3.64e-25	1.273
SLC16A9	SLC16A9	220963	10q21.2	solute carrier family 16, member 9	3.64e-25	-1.039
MAP3K5	MAP3K5	4217	6q22.33	mitogen-activated protein kinase kinase kinase 5	4.23e-25	0.797
STON2	STON2	85439	14q31.1	stonin 2	4.61e-25	-1.655
ABHD2	ABHD2	11057	15q26.1	abhydrolase domain containing 2	5.77e-25	-1.096
RAMP1	RAMP1	10267	2q36-q37.1	receptor (G-protein-coupled) activity modifying protein 1	5.77e-25	-1.461
SMS	SMS	6611	Xp22.1	spermine synthase	6.06e-25	-1.611
RBM7	RBM7	10179	11q23.1-q23.2	RNA binding motif protein 7	6.62e-25	0.69
REXO2	REXO2	25996	11q23.2	RNA exonuclease 2	7.31e-25	0.839
PARG	PARG	8505	10q11.23	poly (ADP-ribose) glycohydrolase	7.59e-25	0.606
ANKRD6	ANKRD6	22881	6q14.2-q16.1	ankyrin repeat domain 6	8.28e-25	1
BAIAP2	BAIAP2	10458	17q25	BAI1-associated protein 2	9.99e-25	-0.669
CCDC141	CCDC141	285025	2q31.2	coiled-coil domain containing 141	1.08e-24	-2.42
TMC5	TMC5	79838	16p12.3	transmembrane channel-like 5	1.1e-24	1.114
SLC26A3	SLC26A3	1811	7q31	solute carrier family 26 (anion exchanger), member 3	1.49e-24	-3.409
CSGALNACT1	CSGALNACT1	55790	8p21.3	chondroitin sulfate N-acetylgalactosaminyltransferase 1	1.71e-24	1.317
HLA-DMB	HLA-DMB	3109	6p21.3	major histocompatibility complex, class II, DM beta	1.71e-24	1.784
FANK1	FANK1	92565	10q26.2	fibronectin type III and ankyrin repeat domains 1	1.99e-24	-1.067
GLDC	GLDC	2731	9p22	glycine dehydrogenase (decarboxylating)	2.07e-24	2.976
MAGED4B	MAGED4B	81557	Xp11	melanoma antigen family D, 4B	2.07e-24	2.32
PDE3B	PDE3B	5140	11p15.1	phosphodiesterase 3B, cGMP-inhibited	2.15e-24	1.076
WT1	WT1	7490	11p13	Wilms tumor 1	2.19e-24	2.837
GALNTL4	GALNT18	374378	11p15.3	polypeptide N-acetylgalactosaminyltransferase 18	2.76e-24	1.102
EHHADH	EHHADH	1962	3q26.3-q28	enoyl-CoA, hydratase/3-hydroxyacyl CoA dehydrogenase	4.31e-24	-1.444
GDA	GDA	9615	9q21.13	guanine deaminase	5.42e-24	3.328
SH3RF3	SH3RF3	344558	2q13	SH3 domain containing ring finger 3	5.42e-24	0.862
LAMC1	LAMC1	3915	1q31	laminin, gamma 1 (formerly LAMB2)	7.09e-24	0.691
GAMT	GAMT	2593	19p13.3	guanidinoacetate N-methyltransferase	7.19e-24	-0.821
CPNE2	CPNE2	221184	16q13	copine II	7.3e-24	0.867
PCOTH	C1QTNF9B-AS1	542767	13q12	C1QTNF9B antisense RNA 1	1.24e-23	-3.596
C3orf14	C3orf14	57415	3p14.2	chromosome 3 open reading frame 14	1.55e-23	-2.391
IL31RA	IL31RA	133396	5q11.2	interleukin 31 receptor A	1.61e-23	-1.678
SYNJ2BP	SYNJ2BP	55333	14q24.2	synaptojanin 2 binding protein	1.84e-23	0.719
FOXB2	FOXB2	442425	9q21.2	forkhead box B2	1.87e-23	3.07
SERPINA11	SERPINA11	256394	14q32.13	serpin peptidase inhibitor, clade A (alpha-1 antiproteinase, antitrypsin), member 11	2.16e-23	3.077
MYO6	MYO6	4646	6q13	myosin VI	2.32e-23	1.189
GPR110	GPR110	266977	6p12.3	G-protein-coupled receptor 110	2.53e-23	3.026
F5	F5	2153	1q23	coagulation factor V (proaccelerin, labile factor)	3.08e-23	2.225
ZNF439	ZNF439	90594	19p13.2	zinc finger protein 439	3.24e-23	1.067
SLC38A4	SLC38A4	55089	12q13	solute carrier family 38, member 4	3.29e-23	-2.406
FNIP2	FNIP2	57600	4q32.1	folliculin interacting protein 2	3.47e-23	1.164
MGAT5B	MGAT5B	146664	17q25.2	mannosyl (alpha-1,6-)-glycoprotein beta-1,6-N-acetyl-glucosaminyltransferase, isozyme B	3.61e-23	1.756
F3	F3	2152	1p22-p21	coagulation factor III (thromboplastin, tissue factor)	3.66e-23	1.794
HPGD	HPGD	3248	4q34-q35	hydroxyprostaglandin dehydrogenase 15-(NAD)	4.21e-23	-2.331
SLC10A4	SLC10A4	201780	4p11	solute carrier family 10, member 4	4.21e-23	1.225
C9orf40	C9orf40	55071	9q21.13	chromosome 9 open reading frame 40	6.43e-23	-0.62
MARCH11	MARCH11	441061	5p15.1	membrane-associated ring finger (C3HC4) 11	8.37e-23	2.401
ZNF614	ZNF614	80110	19q13.41	zinc finger protein 614	9.28e-23	0.754
SMPD3	SMPD3	55512	16q22.1	sphingomyelin phosphodiesterase 3, neutral membrane (neutral sphingomyelinase II)	9.77e-23	1.139
SAMD13	SAMD13	148418	1p31.1	sterile alpha motif domain containing 13	1.07e-22	1.372
C1QTNF9B	C1QTNF9B	387911	13q12.12	C1q and tumor necrosis factor related protein 9B	1.27e-22	-2.335
FAM81A	FAM81A	145773	15q22.2	family with sequence similarity 81, member A	1.39e-22	1.394
CYorf15A	TXLNGY	246126	Yq11.222	taxilin gamma pseudogene, Y-linked	1.68e-22	0.607
FABP5	FABP5	2171	8q21.13	fatty acid binding protein 5 (psoriasis-associated)	1.68e-22	-2.964
CDC42SE2	CDC42SE2	56990	5q31.1	CDC42 small effector 2	4.51e-22	0.699
PEX10	PEX10	5192	1p36.32	peroxisomal biogenesis factor 10	4.59e-22	1.479
MAGED4	MAGED4	728239	Xp11.22	melanoma antigen family D, 4	4.77e-22	2.089
SLC22A15	SLC22A15	55356	1p13.1	solute carrier family 22, member 15	5.26e-22	1.073
BLVRB	BLVRB	645	19q13.1-q13.2	biliverdin reductase B (flavin reductase (NADPH))	5.81e-22	-0.704
C17orf48	ADPRM	56985	17p13.1	ADP-ribose/CDP-alcohol diphosphatase, manganese-dependent	5.9e-22	-0.794
TTC39C	TTC39C	125488	18q11.2	tetratricopeptide repeat domain 39C	6.99e-22	0.755
CEBPA	CEBPA	1050	19q13.1	CCAAT/enhancer binding protein (C/EBP), alpha	7.62e-22	-0.627
GPR155	GPR155	151556	2q31.1	G-protein-coupled receptor 155	9.71e-22	-0.763
HES1	HES1	3280	3q28-q29	hes family bHLH transcription factor 1	1.14e-21	0.901
CHRM3	CHRM3	1131	1q43	cholinergic receptor, muscarinic 3	1.28e-21	2.8
TMEM45B	TMEM45B	120224	11q24.3	transmembrane protein 45B	1.4e-21	2.054
DLX6	DLX6	1750	7q22	distal-less homeobox 6	1.48e-21	2.682
MESP2	MESP2	145873	15q26.1	mesoderm posterior basic helix-loop-helix transcription factor 2	1.57e-21	-1.429
MCOLN3	MCOLN3	55283	1p22.3	mucolipin 3	2.63e-21	1.489
ACADL	ACADL	33	2q34	acyl-CoA dehydrogenase, long chain	2.93e-21	-1.334
LAT2	LAT2	7462	7q11.23	linker for activation of T cells family, member 2	2.93e-21	-1.199
RGS17	RGS17	26575	6q25.3	regulator of G-protein signaling 17	3.05e-21	1.836
KCNS3	KCNS3	3790	2p24	potassium voltage-gated channel, delayed-rectifier, subfamily S, member 3	3.1e-21	1.127
POLD4	POLD4	57804	11q13	polymerase (DNA-directed), delta 4, accessory subunit	3.66e-21	-0.681
P4HA3	P4HA3	283208	11q13.4	prolyl 4-hydroxylase, alpha polypeptide III	3.9e-21	-1.417
CA8	CA8	767	8q12.1	carbonic anhydrase VIII	4.01e-21	1.884
NT5C	NT5C	30833	17q25.1	5', 3'-nucleotidase, cytosolic	4.32e-21	-0.847
BLOC1S1	BLOC1S1	2647	12q13-q14	biogenesis of lysosomal organelles complex-1, subunit 1	4.59e-21	-0.61
ABHD1	ABHD1	84696	2p23.3	abhydrolase domain containing 1	5.45e-21	-1.336
FOXD3	FOXD3	27022	1p31.3	forkhead box D3	6.77e-21	2.154
PXDN	PXDN	7837	2p25	peroxidasin homolog (Drosophila)	6.96e-21	0.76
PTPRK	PTPRK	5796	6q22.2-q22.3	protein tyrosine phosphatase, receptor type, K	7.98e-21	0.601
ZNF18	ZNF18	7566	17p11.2	zinc finger protein 18	1.15e-20	-0.617
ADARB2	ADARB2	105	10p15.3	adenosine deaminase, RNA-specific, B2 (non-functional)	1.38e-20	2.575
TFEB	TFEB	7942	6p21	transcription factor EB	1.41e-20	0.717
ZNF432	ZNF432	9668	19q13.41	zinc finger protein 432	1.41e-20	0.802
PPFIBP2	PPFIBP2	8495	11p15.4	PTPRF interacting protein, binding protein 2 (liprin beta 2)	1.45e-20	-0.665
SULT4A1	SULT4A1	25830	22q13.2	sulfotransferase family 4A, member 1	1.46e-20	2.445
RLN1	RLN1	6013	9p24.1	relaxin 1	1.51e-20	-4.315
SLC5A1	SLC5A1	6523	22q12.3	solute carrier family 5 (sodium/glucose cotransporter), member 1	1.51e-20	1.884
FOXD1	FOXD1	2297	5q13.2	forkhead box D1	1.52e-20	3.004
TDO2	TDO2	6999	4q31-q32	tryptophan 2,3-dioxygenase	1.68e-20	2.392
CD276	CD276	80381	15q23-q24	CD276 molecule	1.75e-20	0.643
C2orf72	C2orf72	257407	2q37.1	chromosome 2 open reading frame 72	1.82e-20	-1.568
CNTNAP3	CNTNAP3	79937	9p13.1	contactin associated protein-like 3	2.16e-20	1.384
TRIM2	TRIM2	23321	4q31.3	tripartite motif containing 2	2.36e-20	1.011
AMD1	AMD1	262	6q21	adenosylmethionine decarboxylase 1	2.48e-20	1.04
SGCD	SGCD	6444	5q33-q34	sarcoglycan, delta (35kDa dystrophin-associated glycoprotein)	4.3e-20	-1.364
DBI	DBI	1622	2q12-q21	diazepam binding inhibitor (GABA receptor modulator, acyl-CoA binding protein)	4.95e-20	-0.854
SLC22A16	SLC22A16	85413	6q22.1|6q21-q22.1	solute carrier family 22 (organic cation/carnitine transporter), member 16	5.11e-20	1.622
ZNF845	ZNF845	91664	19q13.42	zinc finger protein 845	5.12e-20	0.64
RLN2	RLN2	6019	9p24.1	relaxin 2	5.33e-20	-2.325
PPYR1	NPY4R	5540	10q11.2	neuropeptide Y receptor Y4	6.03e-20	2.438
NDRG1	NDRG1	10397	8q24.3	N-myc downstream regulated 1	6.49e-20	0.911
DLX6AS	DLX6-AS1	285987	7q21.3	DLX6 antisense RNA 1	7.03e-20	2.596
TDRD1	TDRD1	56165	10q25.3	tudor domain containing 1	7.23e-20	4.55
SORL1	SORL1	6653	11q23.2-q24.2	sortilin-related receptor, L(DLR class) A repeats containing	8.04e-20	0.842
ACAD8	ACAD8	27034	11q25	acyl-CoA dehydrogenase family, member 8	8.36e-20	-1.144
KLF13	KLF13	51621	15q12	Kruppel-like factor 13	9.15e-20	0.802
MYH15	MYH15	22989	3q13.13	myosin, heavy chain 15	9.15e-20	-1.384
GDF11	GDF11	10220	12q13.2	growth differentiation factor 11	9.31e-20	1.212
NBPF15	NBPF15	284565	1q21.2	neuroblastoma breakpoint family, member 15	9.58e-20	0.955
C1orf93	FAM213B	127281	1p36.32	family with sequence similarity 213, member B	1.01e-19	0.716
C1orf87	C1orf87	127795	1p32.1	chromosome 1 open reading frame 87	1.07e-19	1.447
ANPEP	ANPEP	290	15q25-q26	alanyl (membrane) aminopeptidase	1.27e-19	-3.679
FAM171B	FAM171B	165215	2q32.1	family with sequence similarity 171, member B	1.27e-19	1.165
STRADB	STRADB	55437	2q33.1	STE20-related kinase adaptor beta	1.58e-19	-0.591
PRIM2	PRIM2	5558	6p12-p11.1	primase, DNA, polypeptide 2 (58kDa)	1.82e-19	-1.782
HIVEP3	HIVEP3	59269	1p34	human immunodeficiency virus type I enhancer binding protein 3	2.14e-19	0.654
STXBP6	STXBP6	29091	14q12	syntaxin binding protein 6 (amisyn)	2.14e-19	-1.114
NKX2-1	NKX2-1	7080	14q13	NK2 homeobox 1	2.46e-19	2.826
HSD17B11	HSD17B11	51170	4q22.1	hydroxysteroid (17-beta) dehydrogenase 11	2.49e-19	1.053
ADAM21	ADAM21	8747	14q24.1	ADAM metallopeptidase domain 21	2.89e-19	1.353
STEAP4	STEAP4	79689	7q21.12	STEAP family member 4	3.07e-19	0.981
FRK	FRK	2444	6q21-q22.3	fyn-related Src family tyrosine kinase	3.13e-19	1.209
MYCL1	MYCL	4610	1p34.2	v-myc avian myelocytomatosis viral oncogene lung carcinoma derived homolog	3.51e-19	1.033
LOC647309	GMNC	647309	3q28	geminin coiled-coil domain containing	3.57e-19	-2.583
ARNT2	ARNT2	9915	15q24	aryl-hydrocarbon receptor nuclear translocator 2	3.78e-19	0.684
TBX1	TBX1	6899	22q11.21	T-box 1	3.89e-19	1.466
EPHA8	EPHA8	2046	1p36.12	EPH receptor A8	3.96e-19	1.749
PNKD	PNKD	25953	2q35	paroxysmal nonkinesigenic dyskinesia	4.21e-19	-0.735
XK	XK	7504	Xp21.1	X-linked Kx blood group	4.28e-19	1.198
GJB6	GJB6	10804	13q12	gap junction protein, beta 6, 30kDa	4.43e-19	1.606
WIT1	WT1-AS	51352	11p13	WT1 antisense RNA	4.43e-19	2.044
KIF16B	KIF16B	55614	20p11.23	kinesin family member 16B	4.87e-19	0.661
SNX24	SNX24	28966	5q23.2	sorting nexin 24	5.12e-19	-0.621
RIMBP2	RIMBP2	23504	12q24.33	RIMS binding protein 2	5.19e-19	1.516
SH3RF1	SH3RF1	57630	4q32.3	SH3 domain containing ring finger 1	5.19e-19	1.062
MEIS3	MEIS3	56917	19q13.32	Meis homeobox 3	5.57e-19	-1.626
LEPREL1	LEPREL1	55214	3q28	leprecan-like 1	6.19e-19	-2.066
HPS1	HPS1	3257	10q23.1-q23.3	Hermansky-Pudlak syndrome 1	6.34e-19	-0.883
COL25A1	COL25A1	84570	4q25	collagen, type XXV, alpha 1	7.19e-19	-1.558
GUCY2D	GUCY2D	3000	17p13.1	guanylate cyclase 2D, membrane (retina-specific)	7.48e-19	-1.38
LDHD	LDHD	197257	16q23.1	lactate dehydrogenase D	8.67e-19	-1.156
LRRC7	LRRC7	57554	1p31.1	leucine rich repeat containing 7	9.11e-19	1.908
KCNC2	KCNC2	3747	12q14.1	potassium voltage-gated channel, Shaw-related subfamily, member 2	1.02e-18	3.62
CCDC138	CCDC138	165055	2q12.3	coiled-coil domain containing 138	1.06e-18	0.818
GNG13	GNG13	51764	16p13.3	guanine nucleotide binding protein (G-protein), gamma 13	1.09e-18	-1.796
NUAK2	NUAK2	81788	1q32.1	NUAK family, SNF1-like kinase, 2	1.14e-18	-0.873
ATP11A	ATP11A	23250	13q34	ATPase, class VI, type 11A	1.35e-18	1.186
CDK19	CDK19	23097	6q21	cyclin-dependent kinase 19	1.36e-18	1.271
SPA17	SPA17	53340	11q24.2	sperm autoantigenic protein 17	1.53e-18	-0.732
PC	PC	5091	11q13.4-q13.5	pyruvate carboxylase	1.55e-18	-0.622
SYT13	SYT13	57586	11p12-p11	synaptotagmin XIII	1.55e-18	2.184
GRIP1	GRIP1	23426	12q14.3	glutamate receptor interacting protein 1	1.61e-18	0.637
HMG20B	HMG20B	10362	19p13.3	high mobility group 20B	1.74e-18	-0.621
FAT1	FAT1	2195	4q35	FAT atypical cadherin 1	2.14e-18	0.855
TLE1	TLE1	7088	9q21.32	transducin-like enhancer of split 1 (E(sp1) homolog, Drosophila)	2.55e-18	0.608
BRSK2	BRSK2	9024	11p15.5	BR serine/threonine kinase 2	3.07e-18	2.613
HRCT1	HRCT1	646962	9p13.3	histidine rich carboxyl terminus 1	3.36e-18	-1.465
CDR2L	CDR2L	30850	17q25.1	cerebellar degeneration-related protein 2-like	3.69e-18	0.656
C17orf82	C17orf82	388407	17q23.2	chromosome 17 open reading frame 82	3.82e-18	-1.218
FXYD3	FXYD3	5349	19q13.12	FXYD domain containing ion transport regulator 3	3.82e-18	-0.872
TMEM63A	TMEM63A	9725	1q42.12	transmembrane protein 63A	4.22e-18	0.796
RBP7	RBP7	116362	1p36.22	retinol binding protein 7, cellular	4.37e-18	-0.988
HMGN5	HMGN5	79366	Xq13.3	high mobility group nucleosome binding domain 5	4.62e-18	-0.869
GRIN3A	GRIN3A	116443	9q31.1	glutamate receptor, ionotropic, N-methyl-D-aspartate 3A	4.94e-18	2.584
SLC45A3	SLC45A3	85414	1q32.1	solute carrier family 45, member 3	4.98e-18	-0.884
NPNT	NPNT	255743	4q24	nephronectin	5.06e-18	-0.811
ULBP2	ULBP2	80328	6q25	UL16 binding protein 2	5.1e-18	1.442
PHLDB2	PHLDB2	90102	3q13.2	pleckstrin homology-like domain, family B, member 2	5.36e-18	0.789
ALDH2	ALDH2	217	12q24.2	aldehyde dehydrogenase 2 family (mitochondrial)	7.59e-18	-1.179
LRRTM4	LRRTM4	80059	2p12	leucine rich repeat transmembrane neuronal 4	8.91e-18	-1.467
SEC14L5	SEC14L5	9717	16p13.3	SEC14-like 5 (S. cerevisiae)	9.83e-18	-1.234
GDPD5	GDPD5	81544	11q13.4-q13.5	glycerophosphodiester phosphodiesterase domain containing 5	1.04e-17	0.666
LANCL3	LANCL3	347404	Xp21.1	LanC lantibiotic synthetase component C-like 3 (bacterial)	1.27e-17	0.975
RIMKLA	RIMKLA	284716	1p34.2	ribosomal modification protein rimK-like family member A	1.27e-17	0.604
EN2	EN2	2020	7q36	engrailed homeobox 2	1.46e-17	2.656
GPRC5D	GPRC5D	55507	12p13.3	G-protein-coupled receptor, class C, group 5, member D	1.58e-17	1.292
LPPR1	LPPR1	54886	9q31.1	lipid phosphate phosphatase-related protein type 1	1.58e-17	1.806
BCL2L10	BCL2L10	10017	15q21	BCL2-like 10 (apoptosis facilitator)	1.69e-17	1.244
C1orf161	MAB21L3	126868	1p13.1	mab-21-like 3 (C. elegans)	1.86e-17	1.405
ZNF578	ZNF578	147660	19q13.41	zinc finger protein 578	1.96e-17	-1.162
KSR2	KSR2	283455	12q24.22-q24.23	kinase suppressor of ras 2	2.03e-17	0.925
NCAPD3	NCAPD3	23310	11q25	non-SMC condensin II complex, subunit D3	2.05e-17	-1.873
DNAH9	DNAH9	1770	17p12	dynein, axonemal, heavy chain 9	2.15e-17	-1.116
BMP7	BMP7	655	20q13	bone morphogenetic protein 7	2.16e-17	1.697
ENC1	ENC1	8507	5q13	ectodermal-neural cortex 1 (with BTB domain)	2.3e-17	0.806
KIF25	KIF25	3834	6q27	kinesin family member 25	2.5e-17	1.214
PCDHB10	PCDHB10	56126	5q31	protocadherin beta 10	2.78e-17	1.329
MARVELD3	MARVELD3	91862	16q22.2	MARVEL domain containing 3	3.17e-17	-0.682
VGLL3	VGLL3	389136	3p12.1	vestigial-like family member 3	3.23e-17	-3.004
MDFI	MDFI	4188	6p21	MyoD family inhibitor	3.39e-17	2.139
GATA4	GATA4	2626	8p23.1-p22	GATA binding protein 4	3.54e-17	-1.594
CD24	CD24	100133941	6q21	CD24 molecule	3.65e-17	1.015
MON1B	MON1B	22879	16q23.1	MON1 secretory trafficking family member B	3.78e-17	-1.565
CCDC74B	CCDC74B	91409	2q21.1	coiled-coil domain containing 74B	3.93e-17	-1.234
XYLT1	XYLT1	64131	16p12.3	xylosyltransferase I	4.08e-17	0.78
MEX3A	MEX3A	92312	1q22	mex-3 RNA binding family member A	4.67e-17	1.705
EPHB4	EPHB4	2050	7q22	EPH receptor B4	4.95e-17	0.686
MOV10L1	MOV10L1	54456	22q13.33	Mov10 RISC complex RNA helicase like 1	4.99e-17	-2.064
SPIN4	SPIN4	139886	Xq11.1	spindlin family, member 4	5.17e-17	0.755
GREB1	GREB1	9687	2p25.1	growth regulation by estrogen in breast cancer 1	5.26e-17	-1.02
NAT1	NAT1	9	8p22	N-acetyltransferase 1 (arylamine N-acetyltransferase)	5.56e-17	-1.635
CMTM4	CMTM4	146223	16q21-q22.1	CKLF-like MARVEL transmembrane domain containing 4	7.34e-17	0.857
COL2A1	COL2A1	1280	12q13.11	collagen, type II, alpha 1	8.42e-17	5.369
HSPB1	HSPB1	3315	7q11.23	heat shock 27kDa protein 1	8.67e-17	-0.914
CD36	CD36	948	7q11.2	CD36 molecule (thrombospondin receptor)	1.11e-16	-1.257
NUDT11	NUDT11	55190	Xp11.22	nudix (nucleoside diphosphate linked moiety X)-type motif 11	1.11e-16	1.121
ECE1	ECE1	1889	1p36.1	endothelin converting enzyme 1	1.24e-16	0.651
OR13A1	OR13A1	79290	10q11.21	olfactory receptor, family 13, subfamily A, member 1	1.31e-16	1.13
ENDOD1	ENDOD1	23052	11q21	endonuclease domain containing 1	1.35e-16	-0.805
POLR3G	POLR3G	10622	5q14.3	polymerase (RNA) III (DNA directed) polypeptide G (32kD)	1.54e-16	0.652
ZNF750	ZNF750	79755	17q25.3	zinc finger protein 750	1.56e-16	1.57
TMEM220	TMEM220	388335	17p13.1	transmembrane protein 220	1.62e-16	-1.193
CBS	CBS	875	21q22.3	cystathionine-beta-synthase	1.69e-16	-0.826
VASN	VASN	114990	16p13.3	vasorin	1.69e-16	0.636
PLA1A	PLA1A	51365	3q13.13-q13.2	phospholipase A1 member A	1.7e-16	1.722
KCNJ6	KCNJ6	3763	21q22.1	potassium inwardly-rectifying channel, subfamily J, member 6	1.72e-16	-1.779
STAP1	STAP1	26228	4q13.2	signal transducing adaptor family member 1	1.84e-16	-2.159
ECT2L	ECT2L	345930	6q24.1	epithelial cell transforming 2 like	1.86e-16	-0.82
SNAP91	SNAP91	9892	6q14.2	synaptosomal-associated protein, 91kDa	1.86e-16	2.143
PDE9A	PDE9A	5152	21q22.3	phosphodiesterase 9A	2.03e-16	0.598
ACCN1	ASIC2	40	17q12	acid-sensing (proton-gated) ion channel 2	2.18e-16	1.239
MORN5	MORN5	254956	9q33.2	MORN repeat containing 5	2.2e-16	-1.679
CACNA1B	CACNA1B	774	9q34	calcium channel, voltage-dependent, N type, alpha 1B subunit	2.23e-16	1.638
GPR98	GPR98	84059	5q13	G-protein-coupled receptor 98	2.23e-16	0.864
BHLHE41	BHLHE41	79365	12p12.1	basic helix-loop-helix family, member e41	2.32e-16	0.868
CADPS	CADPS	8618	3p14.2	Ca++-dependent secretion activator	2.45e-16	2.387
ADD2	ADD2	119	2p13.3	adducin 2 (beta)	2.53e-16	1.346
AMMECR1	AMMECR1	9949	Xq22.3	Alport syndrome, mental retardation, midface hypoplasia and elliptocytosis chromosomal region gene 1	2.53e-16	0.615
C1orf115	C1orf115	79762	1q41	chromosome 1 open reading frame 115	2.55e-16	-0.845
PCYT2	PCYT2	5833	17q25.3	phosphate cytidylyltransferase 2, ethanolamine	2.64e-16	-0.615
DHRS9	DHRS9	10170	2q31.1	dehydrogenase/reductase (SDR family) member 9	2.99e-16	-1.119
NANS	NANS	54187	9p24.1-p23	N-acetylneuraminic acid synthase	3.03e-16	-0.595
TMEM105	TMEM105	284186	17q25.3	transmembrane protein 105	3.29e-16	2.233
CHN2	CHN2	1124	7p15.3	chimerin 2	3.33e-16	1.121
SLC41A1	SLC41A1	254428	1q32.1	solute carrier family 41 (magnesium transporter), member 1	3.64e-16	-0.838
WDR93	WDR93	56964	15q26.1	WD repeat domain 93	3.66e-16	-0.903
NBL1	NBL1	4681	1p36.13	neuroblastoma 1, DAN family BMP antagonist	3.79e-16	-1.027
COL28A1	COL28A1	340267	7p21.3	collagen, type XXVIII, alpha 1	4.05e-16	-1.533
TAC1	TAC1	6863	7q21-q22	tachykinin, precursor 1	4.32e-16	1.657
MYT1	MYT1	4661	20q13.33	myelin transcription factor 1	4.36e-16	1.583
SCN2A	SCN2A	6326	2q24.3	sodium channel, voltage-gated, type II, alpha subunit	4.95e-16	1.506
CYB5R2	CYB5R2	51700	11p15.4	cytochrome b5 reductase 2	5.33e-16	-0.74
CPEB3	CPEB3	22849	10q23.32	cytoplasmic polyadenylation element binding protein 3	5.8e-16	-0.634
ZNF615	ZNF615	284370	19q13.41	zinc finger protein 615	6.02e-16	0.82
CRISP3	CRISP3	10321	6p12.3	cysteine-rich secretory protein 3	6.11e-16	4.311
RYR2	RYR2	6262	1q43	ryanodine receptor 2 (cardiac)	6.11e-16	-1.532
CXADRP2	CXADRP2	646243	15q11.2	coxsackie virus and adenovirus receptor pseudogene 2	6.2e-16	-1.822
CHRNA2	CHRNA2	1135	8p21	cholinergic receptor, nicotinic, alpha 2 (neuronal)	6.21e-16	-1.329
OLIG3	OLIG3	167826	6q23.3	oligodendrocyte transcription factor 3	7.08e-16	1.77
RHPN2	RHPN2	85415	19q13.11	rhophilin, Rho GTPase binding protein 2	7.33e-16	0.694
MFSD4	MFSD4	148808	1q32.1	major facilitator superfamily domain containing 4	7.38e-16	1.067
NLRP8	NLRP8	126205	19q13.43	NLR family, pyrin domain containing 8	7.54e-16	-1.789
TMPRSS2	TMPRSS2	7113	21q22.3	transmembrane protease, serine 2	7.62e-16	-0.729
PPFIA3	PPFIA3	8541	19q13.33	protein tyrosine phosphatase, receptor type, f polypeptide (PTPRF), interacting protein (liprin), alpha 3	7.78e-16	-0.75
TUBB2A	TUBB2A	7280	6p25	tubulin, beta 2A class IIa	7.78e-16	-0.926
ADAM21P1	ADAM21P1	145241	14q24.2	ADAM metallopeptidase domain 21 pseudogene 1	7.82e-16	1.007
ZMYND10	ZMYND10	51364	3p21.3	zinc finger, MYND-type containing 10	7.82e-16	-1.8
KAZALD1	KAZALD1	81621	10q24.31	Kazal-type serine peptidase inhibitor domain 1	8.32e-16	-1.546
HHLA2	HHLA2	11148	3q13.13	HERV-H LTR-associating 2	9.1e-16	-1.011
B3GNT6	B3GNT6	192134	11q13.4	UDP-GlcNAc:betaGal beta-1,3-N-acetylglucosaminyltransferase 6 (core 3 synthase)	9.9e-16	3.96
LBR	LBR	3930	1q42.1	lamin B receptor	1.02e-15	0.608
CYP2U1	CYP2U1	113612	4q25	cytochrome P450, family 2, subfamily U, polypeptide 1	1.21e-15	-0.762
EPHA6	EPHA6	285220	3q11.2	EPH receptor A6	1.24e-15	-1.977
IGFBP2	IGFBP2	3485	2q35	insulin-like growth factor binding protein 2, 36kDa	1.35e-15	-0.837
TMEM149	IGFLR1	79713	19q13.12	IGF-like family receptor 1	1.74e-15	-0.701
PHOSPHO2	PHOSPHO2	493911	2q31.1	phosphatase, orphan 2	2.02e-15	0.634
SP5	SP5	389058	2q31.1	Sp5 transcription factor	2.02e-15	-1.542
SLC13A3	SLC13A3	64849	20q13.12	solute carrier family 13 (sodium-dependent dicarboxylate transporter), member 3	2.03e-15	-0.811
ANKRD37	ANKRD37	353322	4q35.1	ankyrin repeat domain 37	2.12e-15	-0.963
MYO1G	MYO1G	64005	7p13-p11.2	myosin IG	2.44e-15	0.926
FAM21B		55747			2.51e-15	0.61
OCLN		4950			2.6e-15	0.855
PID1	PID1	55022	2q36.3	phosphotyrosine interaction domain containing 1	2.62e-15	-0.853
PTGR1	PTGR1	22949	9q31.3	prostaglandin reductase 1	2.64e-15	0.901
SCGB1D2	SCGB1D2	10647	11q13	secretoglobin, family 1D, member 2	2.94e-15	-2.058
DCXR	DCXR	51181	17q25.3	dicarbonyl/L-xylulose reductase	3.05e-15	-0.788
MT2A	MT2A	4502	16q13	metallothionein 2A	3.25e-15	-1.354
UNC5A	UNC5A	90249	5q35.2	unc-5 homolog A (C. elegans)	3.34e-15	-3.29
ROPN1B	ROPN1B	152015	3q21.2	rhophilin associated tail protein 1B	3.56e-15	1.436
LSMD1	NAA38	84316	17p13.1	N(alpha)-acetyltransferase 38, NatC auxiliary subunit	3.72e-15	-0.596
SLC2A12	SLC2A12	154091	6q23.2	solute carrier family 2 (facilitated glucose transporter), member 12	3.72e-15	-0.825
?	HSPB1P1	653553	9q21.13	heat shock 27kDa protein 1 pseudogene 1	3.75e-15	-0.756
POPDC3	POPDC3	64208	6q21	popeye domain containing 3	3.85e-15	2.306
CAMKK2	CAMKK2	10645	12q24.2	calcium/calmodulin-dependent protein kinase kinase 2, beta	4.35e-15	-0.809
SLC7A13	SLC7A13	157724	8q21.3	solute carrier family 7 (anionic amino acid transporter), member 13	4.37e-15	-0.989
MAP2	MAP2	4133	2q34-q35	microtubule-associated protein 2	4.4e-15	-1.24
RPGRIP1	RPGRIP1	57096	14q11	retinitis pigmentosa GTPase regulator interacting protein 1	4.4e-15	-0.995
DSC2	DSC2	1824	18q12.1	desmocollin 2	5.1e-15	0.728
NAV1	NAV1	89796	1q32.3	neuron navigator 1	5.24e-15	-0.669
NOSTRIN	NOSTRIN	115677	2q31.1	nitric oxide synthase trafficking	5.33e-15	-1
TMBIM1	TMBIM1	64114	2q35	transmembrane BAX inhibitor motif containing 1	5.47e-15	-0.651
NRAP	NRAP	4892	10q24-q26	nebulin-related anchoring protein	5.61e-15	-1.301
MACROD2	MACROD2	140733	20p12.1	MACRO domain containing 2	5.81e-15	0.61
MT1G	MT1G	4495	16q13	metallothionein 1G	6.01e-15	-2.226
WBSCR17	WBSCR17	64409	7q11.23	Williams-Beuren syndrome chromosome region 17	6.53e-15	-0.751
AGMAT	AGMAT	79814	1p36.21	agmatine ureohydrolase (agmatinase)	6.64e-15	1.288
GP2	GP2	2813	16p12	glycoprotein 2 (zymogen granule membrane)	6.69e-15	2.092
KIAA1244	KIAA1244	57221	6q23.3	KIAA1244	6.74e-15	1.076
ABLIM3	ABLIM3	22885	5q32	actin binding LIM protein family, member 3	6.91e-15	-0.776
DEGS2	DEGS2	123099	14q32.2	delta(4)-desaturase, sphingolipid 2	6.91e-15	-1.153
ZNF385B	ZNF385B	151126	2q31.2-q31.3	zinc finger protein 385B	7.39e-15	1.788
GGT3P	GGT3P	2679	22q11.21	gamma-glutamyltransferase 3 pseudogene	7.72e-15	1.425
ST18	ST18	9705	8q11.23	suppression of tumorigenicity 18, zinc finger	7.88e-15	-1.362
LUZP2	LUZP2	338645	11p14.3	leucine zipper protein 2	8.57e-15	1.517
ACER3	ACER3	55331	11q13.5	alkaline ceramidase 3	8.92e-15	0.914
ITM2C	ITM2C	81618	2q37	integral membrane protein 2C	8.92e-15	-0.782
NBPF1	NBPF1	55672	1p36.13	neuroblastoma breakpoint family, member 1	9.69e-15	-0.792
ZP1	ZP1	22917	11q12.2	zona pellucida glycoprotein 1 (sperm receptor)	9.91e-15	-1.817
MAPK4	MAPK4	5596	18q21.1	mitogen-activated protein kinase 4	1.01e-14	-1.085
SEMA4G	SEMA4G	57715	10q24.31	sema domain, immunoglobulin domain (Ig), transmembrane domain (TM) and short cytoplasmic domain, (semaphorin) 4G	1.01e-14	-1.358
BCAS1	BCAS1	8537	20q13.2	breast carcinoma amplified sequence 1	1.04e-14	-0.988
OAT	OAT	4942	10q26	ornithine aminotransferase	1.11e-14	0.715
TRPM4	TRPM4	54795	19q13.33	transient receptor potential cation channel, subfamily M, member 4	1.22e-14	-0.793
ARHGDIB	ARHGDIB	397	12p12.3	Rho GDP dissociation inhibitor (GDI) beta	1.24e-14	0.799
PFKFB4	PFKFB4	5210	3p22-p21	6-phosphofructo-2-kinase/fructose-2,6-biphosphatase 4	1.29e-14	-0.588
ADAM2	ADAM2	2515	8p11.2	ADAM metallopeptidase domain 2	1.39e-14	3.205
NAT8L	NAT8L	339983	4p16.3	N-acetyltransferase 8-like (GCN5-related, putative)	1.46e-14	1.03
MMP28	MMP28	79148	17q12	matrix metallopeptidase 28	1.56e-14	-1.024
UBE2E3	UBE2E3	10477	2q32.1	ubiquitin-conjugating enzyme E2E 3	1.62e-14	0.618
ATP8B4	ATP8B4	79895	15q21.2	ATPase, class I, type 8B, member 4	1.89e-14	-1.561
MFSD6	MFSD6	54842	2q32.2	major facilitator superfamily domain containing 6	2.11e-14	0.596
KIAA1549	KIAA1549	57670	7q34	KIAA1549	2.16e-14	0.687
EPHA5	EPHA5	2044	4q13.1	EPH receptor A5	2.3e-14	1.976
LOC389332	LOC389332	389332	5q31.1	uncharacterized LOC389332	2.32e-14	2.602
HAO1	HAO1	54363	20p12	hydroxyacid oxidase (glycolate oxidase) 1	2.67e-14	-2.213
GGT1	GGT1	2678	22q11.23	gamma-glutamyltransferase 1	3e-14	1.411
AQP11	AQP11	282679	11q14.1	aquaporin 11	3.15e-14	-0.831
CLSTN2	CLSTN2	64084	3q23	calsyntenin 2	3.2e-14	1.668
CGA	CGA	1081	6q12-q21	glycoprotein hormones, alpha polypeptide	3.24e-14	1.908
HNF1B	HNF1B	6928	17q12	HNF1 homeobox B	3.3e-14	1.182
SCIN	SCIN	85477	7p21.3	scinderin	3.42e-14	-1.583
LOC153328	SLC25A48	153328	5q31.1	solute carrier family 25, member 48	3.43e-14	-1.884
C21orf34	MIR99AHG	388815	21q21.1	mir-99a-let-7c cluster host gene (non-protein coding)	3.44e-14	-0.654
C11orf92	COLCA1	399948	11q23.1	colorectal cancer associated 1	3.6e-14	0.893
LRRC31	LRRC31	79782	3q26.2	leucine rich repeat containing 31	3.62e-14	1.966
FECH	FECH	2235	18q21.3	ferrochelatase	3.68e-14	-0.69
FMNL2	FMNL2	114793	2q23.3	formin-like 2	3.92e-14	0.598
ADCY1	ADCY1	107	7p13-p12	adenylate cyclase 1 (brain)	3.99e-14	1.149
ASCL4	ASCL4	121549	12q23.3	achaete-scute family bHLH transcription factor 4	3.99e-14	-0.84
SH3YL1	SH3YL1	26751	2p25.3	SH3 and SYLF domain containing 1	4.22e-14	0.627
SCAMP5	SCAMP5	192683	15q24.2	secretory carrier membrane protein 5	4.47e-14	0.625
GSTO2	GSTO2	119391	10q25.1	glutathione S-transferase omega 2	4.62e-14	-1.14
ALDH1L1	ALDH1L1	10840	3q21.3	aldehyde dehydrogenase 1 family, member L1	4.96e-14	1.246
NFE2L3	NFE2L3	9603	7p15.2	nuclear factor, erythroid 2-like 3	5e-14	0.962
AZGP1	AZGP1	563	7q22.1	alpha-2-glycoprotein 1, zinc-binding	5.37e-14	-1.244
SP8	SP8	221833	7p21.2	Sp8 transcription factor	5.37e-14	1.517
C1QTNF9	C1QTNF9	338872	13q12.12	C1q and tumor necrosis factor related protein 9	5.44e-14	-0.978
SFTA3	SFTA3	253970	14q13.3	surfactant associated 3	5.44e-14	0.98
FAHD2B	FAHD2B	151313	2q11.2	fumarylacetoacetate hydrolase domain containing 2B	5.52e-14	0.948
PCGEM1	PCGEM1	64002	2q32	PCGEM1, prostate-specific transcript (non-protein coding)	6e-14	-3.113
DGKA	DGKA	1606	12q13.3	diacylglycerol kinase, alpha 80kDa	6.25e-14	-0.627
SLC26A2	SLC26A2	1836	5q31-q34	solute carrier family 26 (anion exchanger), member 2	6.3e-14	0.968
PLIN2	PLIN2	123	9p22.1	perilipin 2	6.32e-14	0.924
EFNB2	EFNB2	1948	13q33	ephrin-B2	6.4e-14	-1.201
PRAME	PRAME	23532	22q11.22	preferentially expressed antigen in melanoma	6.4e-14	1.913
LOC728723	ZBED3-AS1	728723	5q13.3	ZBED3 antisense RNA 1	6.45e-14	0.685
HSPA2	HSPA2	3306	14q24.1	heat shock 70kDa protein 2	6.82e-14	-0.813
TSPYL3	TSPY26P	128854	20q11.21	testis specific protein, Y-linked 26, pseudogene	7.46e-14	0.627
GABRB3	GABRB3	2562	15q12	gamma-aminobutyric acid (GABA) A receptor, beta 3	7.66e-14	1.146
SEPT3	SEPT3	55964	22q13.2	septin 3	7.77e-14	0.99
B4GALNT4	B4GALNT4	338707	11p15.5	beta-1,4-N-acetyl-galactosaminyl transferase 4	8.78e-14	0.877
CDKN2C	CDKN2C	1031	1p32	cyclin-dependent kinase inhibitor 2C (p18, inhibits CDK4)	8.85e-14	-0.586
ALDH4A1	ALDH4A1	8659	1p36	aldehyde dehydrogenase 4 family, member A1	8.99e-14	-0.595
GINS2	GINS2	51659	16q24.1	GINS complex subunit 2 (Psf2 homolog)	9.88e-14	-0.68
PLA2G4C	PLA2G4C	8605	19q13.3	phospholipase A2, group IVC (cytosolic, calcium-independent)	1.01e-13	0.816
CDON	CDON	50937	11q24.2	cell adhesion associated, oncogene regulated	1.02e-13	0.755
POTEB		339010			1.08e-13	-0.922
LPHN2	LPHN2	23266	1p31.1	latrophilin 2	1.11e-13	-0.765
HDAC9	HDAC9	9734	7p21.1	histone deacetylase 9	1.16e-13	1.232
TCIRG1	TCIRG1	10312	11q13.2	T-cell, immune regulator 1, ATPase, H+ transporting, lysosomal V0 subunit A3	1.24e-13	-0.936
SLC27A6	SLC27A6	28965	5q23.3	solute carrier family 27 (fatty acid transporter), member 6	1.33e-13	1.4
C22orf42	C22orf42	150297	22q12.3	chromosome 22 open reading frame 42	1.37e-13	1.297
POU4F1	POU4F1	5457	13q31.1	POU class 4 homeobox 1	1.37e-13	1.134
SYCE1L	SYCE1L	100130958	16q23.1	synaptonemal complex central element protein 1-like	1.42e-13	-1.328
PCDHB9	PCDHB9	56127	5q31	protocadherin beta 9	1.58e-13	1.458
GPR137B	GPR137B	7107	1q42-q43	G-protein-coupled receptor 137B	1.66e-13	0.615
SOX9	SOX9	6662	17q24.3	SRY (sex determining region Y)-box 9	1.81e-13	0.703
MEX3B	MEX3B	84206	15q25.2	mex-3 RNA binding family member B	1.98e-13	0.786
LOC100132215	LOC100132215	100132215	2p15	uncharacterized LOC100132215	2e-13	-0.958
TMEM217	TMEM217	221468	6p21.2	transmembrane protein 217	2e-13	1.018
IGSF5	IGSF5	150084	21q22.2	immunoglobulin superfamily, member 5	2.11e-13	-0.821
SHH	SHH	6469	7q36	sonic hedgehog	2.11e-13	1.839
CMBL	CMBL	134147	5p15.2	carboxymethylenebutenolidase homolog (Pseudomonas)	2.24e-13	-0.687
VWA2	VWA2	340706	10q25.3	von Willebrand factor A domain containing 2	2.3e-13	1.06
FAM55B	NXPE2	120406	11q23.3	neurexophilin and PC-esterase domain family, member 2	2.35e-13	0.882
PLK2	PLK2	10769	5q12.1-q13.2	polo-like kinase 2	2.83e-13	-0.655
FOXN1	FOXN1	8456	17q11-q12	forkhead box N1	4.24e-13	-1.116
MBOAT1	MBOAT1	154141	6p22.3	membrane bound O-acyltransferase domain containing 1	4.54e-13	-0.615
GLRX	GLRX	2745	5q14	glutaredoxin (thioltransferase)	4.85e-13	0.71
HNF1A	HNF1A	6927	12q24.2	HNF1 homeobox A	5.05e-13	-0.672
DHRS7	DHRS7	51635	14q23.1	dehydrogenase/reductase (SDR family) member 7	5.12e-13	-0.724
LAMA1	LAMA1	284217	18p11.3	laminin, alpha 1	5.12e-13	-0.937
ADM2	ADM2	79924	22q13.33	adrenomedullin 2	5.44e-13	-0.726
ZNF486	ZNF486	90649	19p12	zinc finger protein 486	5.9e-13	0.855
PPM1J	PPM1J	333926	1p13.2	protein phosphatase, Mg2+/Mn2+ dependent, 1J	6.3e-13	-0.825
LOC100192426	LOC100192426	100192426	18p11.23	uncharacterized LOC100192426	6.4e-13	-1.243
RHOBTB1	RHOBTB1	9886	10q21.2	Rho-related BTB domain containing 1	6.4e-13	-0.599
C6orf105	ADTRP	84830	6p24.1	androgen-dependent TFPI-regulating protein	6.52e-13	-1.32
RCAN3	RCAN3	11123	1p35.3-p33	RCAN family member 3	6.82e-13	-0.921
ABAT	ABAT	18	16p13.2	4-aminobutyrate aminotransferase	6.99e-13	-0.691
SLC39A10	SLC39A10	57181	2q32.3	solute carrier family 39 (zinc transporter), member 10	7.43e-13	-0.752
DENND5B	DENND5B	160518	12p11.21	DENN/MADD domain containing 5B	7.66e-13	0.609
HSD11B2	HSD11B2	3291	16q22	hydroxysteroid (11-beta) dehydrogenase 2	7.78e-13	0.828
C19orf36	IZUMO4	113177	19p13.3	IZUMO family member 4	7.84e-13	-0.885
TOX	TOX	9760	8q12.1	thymocyte selection-associated high mobility group box	8.22e-13	0.92
VLDLR	VLDLR	7436	9p24	very low density lipoprotein receptor	8.69e-13	0.745
STK39	STK39	27347	2q24.3	serine threonine kinase 39	8.98e-13	0.724
MYBPC1	MYBPC1	4604	12q23.2	myosin binding protein C, slow type	9.37e-13	-1.377
SPINK1	SPINK1	6690	5q32	serine peptidase inhibitor, Kazal type 1	9.63e-13	-2.712
C12orf34	FAM222A	84915	12q24.11	family with sequence similarity 222, member A	1.03e-12	-1.027
MFSD6L	MFSD6L	162387	17p13.1	major facilitator superfamily domain containing 6-like	1.1e-12	1.209
TARP	TARP	445347	7p15-p14	TCR gamma alternate reading frame protein	1.1e-12	-0.698
KCTD16	KCTD16	57528	5q31.3	potassium channel tetramerization domain containing 16	1.15e-12	-0.774
BCAM	BCAM	4059	19q13.2	basal cell adhesion molecule (Lutheran blood group)	1.25e-12	0.601
ST6GALNAC1	ST6GALNAC1	55808	17q25.1	ST6 (alpha-N-acetyl-neuraminyl-2,3-beta-galactosyl-1,3)-N-acetylgalactosaminide alpha-2,6-sialyltransferase 1	1.29e-12	-1.125
RDH12	RDH12	145226	14q24.1	retinol dehydrogenase 12 (all-trans/9-cis/11-cis)	1.3e-12	-1.196
TBX2	TBX2	6909	17q23.2	T-box 2	1.33e-12	-0.658
RAB3B	RAB3B	5865	1p32-p31	RAB3B, member RAS oncogene family	1.41e-12	0.81
ANKRD20B	ANKRD20A8P	729171	2q11.1	ankyrin repeat domain 20 family, member A8, pseudogene	1.42e-12	-0.889
HEXA	HEXA	3073	15q24.1	hexosaminidase A (alpha polypeptide)	1.42e-12	0.777
SLC1A1	SLC1A1	6505	9p24	solute carrier family 1 (neuronal/epithelial high affinity glutamate transporter, system Xag), member 1	1.44e-12	-0.858
DLX1	DLX1	1745	2q32	distal-less homeobox 1	1.49e-12	1.528
GRPR	GRPR	2925	Xp22.2	gastrin-releasing peptide receptor	1.6e-12	1.845
EFHD2	EFHD2	79180	1p36.21	EF-hand domain family, member D2	1.63e-12	-0.656
PRSS16	PRSS16	10279	6p21	protease, serine, 16 (thymus)	1.64e-12	1.254
P2RY1	P2RY1	5028	3q25.2	purinergic receptor P2Y, G-protein coupled, 1	1.68e-12	0.962
LOC441204	LOC441204	441204	7p15.2	uncharacterized LOC441204	1.72e-12	0.857
BBS4	BBS4	585	15q22.3-q23	Bardet-Biedl syndrome 4	1.73e-12	-0.694
LRAT	LRAT	9227	4q32.1	lecithin retinol acyltransferase (phosphatidylcholine--retinol O-acyltransferase)	1.73e-12	1.652
NLRP11	NLRP11	204801	19q13.43	NLR family, pyrin domain containing 11	1.73e-12	0.984
SLC10A5	SLC10A5	347051	8q21.13	solute carrier family 10, member 5	1.74e-12	-0.861
C2orf43	C2orf43	60526	2p24.1	chromosome 2 open reading frame 43	1.75e-12	-1.261
NKX6-1	NKX6-1	4825	4q21.33	NK6 homeobox 1	1.81e-12	1.865
HES6	HES6	55502	2q37.3	hes family bHLH transcription factor 6	1.82e-12	-0.873
NKX2-2	NKX2-2	4821	20p11.22	NK2 homeobox 2	1.83e-12	1.873
KIAA1324	KIAA1324	57535	1p13.3	KIAA1324	1.88e-12	0.597
ZNF385A	ZNF385A	25946	12q13.13	zinc finger protein 385A	1.95e-12	-0.631
HABP2	HABP2	3026	10q25.3	hyaluronan binding protein 2	1.96e-12	1.437
KCNMB2	KCNMB2	10242	3q26.32	potassium large conductance calcium-activated channel, subfamily M, beta member 2	1.96e-12	-1.906
SLC41A2	SLC41A2	84102	12q23.3	solute carrier family 41 (magnesium transporter), member 2	1.96e-12	0.632
RTN2	RTN2	6253	19q13.32	reticulon 2	2.01e-12	-0.623
SLC37A2	SLC37A2	219855	11q24.2	solute carrier family 37 (glucose-6-phosphate transporter), member 2	2.01e-12	-0.934
SHROOM1	SHROOM1	134549	5q31.1	shroom family member 1	2.15e-12	0.677
C4orf19	C4orf19	55286	4p14	chromosome 4 open reading frame 19	2.25e-12	1.112
CCDC81	CCDC81	60494	11q14.2	coiled-coil domain containing 81	2.28e-12	-0.645
ABCC8	ABCC8	6833	11p15.1	ATP-binding cassette, sub-family C (CFTR/MRP), member 8	2.33e-12	1.536
LOC100190938	RAMP2-AS1	100190938	17q21.31	RAMP2 antisense RNA 1	2.33e-12	-0.736
TMEM63C	TMEM63C	57156	14q24.3	transmembrane protein 63C	2.33e-12	1.264
IMPG1	IMPG1	3617	6q14.2-q15	interphotoreceptor matrix proteoglycan 1	2.42e-12	0.823
GDEP	PCAT4	118425	4q21.1	prostate cancer associated transcript 4 (non-protein coding)	2.76e-12	-3.397
SYT1	SYT1	6857	12cen-q21	synaptotagmin I	2.93e-12	-1.581
NRGN	NRGN	4900	11q24	neurogranin (protein kinase C substrate, RC3)	3e-12	-0.743
BPIL1	BPIFB2	80341	20q11.21	BPI fold containing family B, member 2	3.26e-12	1.407
ITPR1	ITPR1	3708	3p26.1	inositol 1,4,5-trisphosphate receptor, type 1	3.48e-12	0.781
MAPK11	MAPK11	5600	22q13.33	mitogen-activated protein kinase 11	3.65e-12	-0.686
TIMD4	TIMD4	91937	5q33.3	T-cell immunoglobulin and mucin domain containing 4	3.73e-12	-1.204
OR4N4	OR4N4	283694	15q11.2	olfactory receptor, family 4, subfamily N, member 4	3.84e-12	-1.383
NCRNA00120		55389			4.12e-12	0.71
NXPH4	NXPH4	11247	12q13.3	neurexophilin 4	4.47e-12	-1.115
KLK4	KLK4	9622	19q13.41	kallikrein-related peptidase 4	4.5e-12	-0.658
LRRN1	LRRN1	57633	3p26.2	leucine rich repeat neuronal 1	4.57e-12	1.377
ATP12A	ATP12A	479	13q12.12|13q12.1-q12.3	ATPase, H+/K+ transporting, nongastric, alpha polypeptide	4.63e-12	1.939
PDSS2	PDSS2	57107	6q21	prenyl (decaprenyl) diphosphate synthase, subunit 2	4.63e-12	0.604
OR10H5	OR10H5	284433	19p13.12	olfactory receptor, family 10, subfamily H, member 5	4.77e-12	-0.899
SNHG6	SNHG6	641638	8q13|8q13	small nucleolar RNA host gene 6 (non-protein coding)	5.27e-12	-0.604
PCDHB16	PCDHB16	57717	5q31	protocadherin beta 16	5.74e-12	1.213
APOD	APOD	347	3q29	apolipoprotein D	5.82e-12	0.961
TMEM132D	TMEM132D	121256	12q24.33	transmembrane protein 132D	5.96e-12	-1.487
ATP8A2	ATP8A2	51761	13q12	ATPase, aminophospholipid transporter, class I, type 8A, member 2	6e-12	2.865
LRP1	LRP1	4035	12q13.3	low density lipoprotein receptor-related protein 1	6.04e-12	0.642
DNAH1	DNAH1	25981	3p21.1	dynein, axonemal, heavy chain 1	6.19e-12	0.651
VSIG10L	VSIG10L	147645	19q13.41	V-set and immunoglobulin domain containing 10 like	6.28e-12	0.926
VSTM2A	VSTM2A	222008	7p11.2	V-set and transmembrane domain containing 2A	6.37e-12	-3.24
CNTN4	CNTN4	152330	3p26.3	contactin 4	6.68e-12	0.837
DHRS2	DHRS2	10202	14q11.2	dehydrogenase/reductase (SDR family) member 2	6.73e-12	-1.209
RHOU	RHOU	58480	1q42.11-q42.3	ras homolog family member U	6.73e-12	-0.749
ELF5	ELF5	2001	11p13-p12	E74-like factor 5 (ets domain transcription factor)	7.38e-12	-1.568
C15orf34	HEXA-AS1	80072	15q23	HEXA antisense RNA 1	7.43e-12	0.928
APOE	APOE	348	19q13.2	apolipoprotein E	7.44e-12	-0.955
TPO	TPO	7173	2p25	thyroid peroxidase	7.61e-12	1.22
ROPN1	ROPN1	54763	3q21.1	rhophilin associated tail protein 1	7.67e-12	0.899
MSX2	MSX2	4488	5q35.2	msh homeobox 2	7.99e-12	0.988
LOC100287718	ANKRD66	100287718	6p12.3	ankyrin repeat domain 66	8.18e-12	1.224
LECT1	LECT1	11061	13q14.3	leukocyte cell derived chemotaxin 1	8.25e-12	1.249
TNFSF9	TNFSF9	8744	19p13.3	tumor necrosis factor (ligand) superfamily, member 9	1e-11	-1.122
C7orf10	SUGCT	79783	7p14.1	succinyl-CoA:glutarate-CoA transferase	1.09e-11	0.793
REEP6	REEP6	92840	19p13.3	receptor accessory protein 6	1.1e-11	-0.681
TSPAN19	TSPAN19	144448	12q21.31	tetraspanin 19	1.15e-11	-2.183
MT1M	MT1M	4499	16q13	metallothionein 1M	1.29e-11	-1.527
GRM7	GRM7	2917	3p26.1-p25.1	glutamate receptor, metabotropic 7	1.35e-11	1.497
RIT2	RIT2	6014	18q12.3	Ras-like without CAAX 2	1.39e-11	-0.726
SPTBN4	SPTBN4	57731	19q13.13	spectrin, beta, non-erythrocytic 4	1.43e-11	-0.699
?	EFCAB12	90288	3q21.3	EF-hand calcium binding domain 12	1.53e-11	-0.669
KCNE3	KCNE3	10008	11q13.4	potassium voltage-gated channel, Isk-related family, member 3	1.56e-11	-0.871
LOC284632	LOC284632	284632	1p36.11	uncharacterized LOC284632	1.69e-11	-0.923
GOLT1A	GOLT1A	127845	1q32.1	golgi transport 1A	1.73e-11	-0.774
FAM198B	FAM198B	51313	4q32.1	family with sequence similarity 198, member B	1.75e-11	0.678
PAK1IP1	PAK1IP1	55003	6p24.2	PAK1 interacting protein 1	1.75e-11	-0.866
FMN1	FMN1	342184	15q13.3	formin 1	1.76e-11	1.311
HRC	HRC	3270	19q13.3	histidine rich calcium binding protein	1.83e-11	-0.891
LOC284233	CYP4F35P	284233	18p11.21	cytochrome P450, family 4, subfamily F, polypeptide 35, pseudogene	1.89e-11	-1.483
TFAP2A	TFAP2A	7020	6p24	transcription factor AP-2 alpha (activating enhancer binding protein 2 alpha)	2.01e-11	0.63
CDK6	CDK6	1021	7q21-q22	cyclin-dependent kinase 6	2.02e-11	-0.688
KIF7	KIF7	374654	15q26.1	kinesin family member 7	2.02e-11	0.669
MT1X	MT1X	4501	16q13	metallothionein 1X	2.02e-11	-1.109
NPAS1	NPAS1	4861	19q13.2-q13.3	neuronal PAS domain protein 1	2.07e-11	-0.702
LRG1	LRG1	116844	19p13.3	leucine-rich alpha-2-glycoprotein 1	2.1e-11	-1.276
GCHFR	GCHFR	2644	15q15	GTP cyclohydrolase I feedback regulator	2.23e-11	-0.619
WDR66	WDR66	144406	12q24.31	WD repeat domain 66	2.43e-11	0.955
SELENBP1	SELENBP1	8991	1q21.3	selenium binding protein 1	2.46e-11	-0.623
PCSK6	PCSK6	5046	15q26.3	proprotein convertase subtilisin/kexin type 6	2.51e-11	0.602
C9orf150	LURAP1L	286343	9p23	leucine rich adaptor protein 1-like	2.55e-11	0.733
TOX2	TOX2	84969	20q13.12	TOX high mobility group box family member 2	2.57e-11	0.754
TMEM2	TMEM2	23670	9q21.13	transmembrane protein 2	2.59e-11	0.604
C19orf21	MISP	126353	19p13.3	mitotic spindle positioning	2.64e-11	-1.628
KLRG2	KLRG2	346689	7q34	killer cell lectin-like receptor subfamily G, member 2	2.65e-11	1.132
PLAC1	PLAC1	10761	Xq26	placenta-specific 1	2.69e-11	-0.696
C22orf36	LRRC75B	388886	22q11.23	leucine rich repeat containing 75B	2.86e-11	0.63
LOC400043	LOC400043	400043	12q13.13	uncharacterized LOC400043	2.91e-11	-1.041
PNMA6A	PNMA6A	84968	Xq28	paraneoplastic Ma antigen family member 6A	2.93e-11	0.785
SLC12A1	SLC12A1	6557	15q15-q21.1	solute carrier family 12 (sodium/potassium/chloride transporter), member 1	3.01e-11	1.138
XDH	XDH	7498	2p23.1	xanthine dehydrogenase	3.02e-11	1.167
NIPAL3	NIPAL3	57185	1p36.12-p35.1	NIPA-like domain containing 3	3.09e-11	-0.976
ST6GAL2	ST6GAL2	84620	2q11.2-q12.1	ST6 beta-galactosamide alpha-2,6-sialyltranferase 2	3.14e-11	1.042
CETP	CETP	1071	16q21	cholesteryl ester transfer protein, plasma	3.41e-11	-1.099
BARX1	BARX1	56033	9q12	BARX homeobox 1	3.66e-11	1.191
NETO2	NETO2	81831	16q11	neuropilin (NRP) and tolloid (TLL)-like 2	3.77e-11	1.111
ID2	ID2	3398	2p25	inhibitor of DNA binding 2, dominant negative helix-loop-helix protein	4.24e-11	0.711
KLHL23	KLHL23	151230	2q31.1	kelch-like family member 23	4.28e-11	0.639
C9orf106	C9orf106	414318	9q34.11	chromosome 9 open reading frame 106	4.42e-11	0.699
FLJ41941	FLJ41941	100192420	22q11.21	uncharacterized LOC100192420	4.51e-11	-0.82
ARSE	ARSE	415	Xp22.3	arylsulfatase E (chondrodysplasia punctata 1)	4.64e-11	0.823
GDF15	GDF15	9518	19p13.11	growth differentiation factor 15	4.78e-11	-0.954
LOC100128164	LOC100128164	100128164	3q26.2	four and a half LIM domains 1 pseudogene	4.9e-11	0.758
KCNN2	KCNN2	3781	5q22.3	potassium intermediate/small conductance calcium-activated channel, subfamily N, member 2	5.02e-11	1.213
PABPC1L2A	PABPC1L2A	340529	Xq13.2	poly(A) binding protein, cytoplasmic 1-like 2A	5.17e-11	0.86
GJC3	GJC3	349149	7q22.1	gap junction protein, gamma 3, 30.2kDa	5.21e-11	-0.655
MT1E	MT1E	4493	16q13	metallothionein 1E	5.21e-11	-1.64
EDARADD	EDARADD	128178	1q42.3	EDAR-associated death domain	5.39e-11	0.889
LNX1	LNX1	84708	4q12	ligand of numb-protein X 1, E3 ubiquitin protein ligase	5.39e-11	0.593
MCF2L2	MCF2L2	23101	3q27.1	MCF.2 cell line derived transforming sequence-like 2	5.93e-11	0.703
PLCL1	PLCL1	5334	2q33	phospholipase C-like 1	6.02e-11	-0.9
KPNA7	KPNA7	402569	7q22.1	karyopherin alpha 7 (importin alpha 8)	6.04e-11	-0.672
LOC127841	LINC00628	127841	1q32.1	long intergenic non-protein coding RNA 628	6.06e-11	-0.669
PPP1R1B	PPP1R1B	84152	17q12	protein phosphatase 1, regulatory (inhibitor) subunit 1B	6.43e-11	0.951
CCDC153	CCDC153	283152	11q23.3	coiled-coil domain containing 153	6.9e-11	-0.76
MAGEH1	MAGEH1	28986	Xp11.21	melanoma antigen family H, 1	7.73e-11	-0.593
MPPED2	MPPED2	744	11p13	metallophosphoesterase domain containing 2	8.3e-11	-0.601
BICC1	BICC1	80114	10q21.1	BicC family RNA binding protein 1	8.42e-11	0.838
DKFZp686O24166	NCR3LG1	374383	11p15.1	natural killer cell cytotoxicity receptor 3 ligand 1	9.53e-11	0.757
LOC389493	NUPR1L	389493	7p11.2	nuclear protein, transcriptional regulator, 1-like	9.53e-11	1.341
EDA	EDA	1896	Xq12-q13.1	ectodysplasin A	1.07e-10	-0.628
MGST1	MGST1	4257	12p12.3-p12.1	microsomal glutathione S-transferase 1	1.07e-10	-0.623
OR10H1	OR10H1	26539	19p13.1	olfactory receptor, family 10, subfamily H, member 1	1.07e-10	-1.43
BTNL9	BTNL9	153579	5q35.3	butyrophilin-like 9	1.1e-10	-0.889
PCDHGB8P	PCDHGB8P	56120	5q31	protocadherin gamma subfamily B, 8 pseudogene	1.1e-10	0.686
SIX6	SIX6	4990	14q23.1	SIX homeobox 6	1.14e-10	1.163
C2orf70	C2orf70	339778	2p23.3	chromosome 2 open reading frame 70	1.16e-10	0.789
GALNT14	GALNT14	79623	2p23.1	polypeptide N-acetylgalactosaminyltransferase 14	1.24e-10	1.096
NINL	NINL	22981	20p11.22-p11.1	ninein-like	1.24e-10	0.68
MADCAM1	MADCAM1	8174	19p13.3	mucosal vascular addressin cell adhesion molecule 1	1.26e-10	-1.108
KRT75	KRT75	9119	12q13	keratin 75	1.29e-10	0.983
LOC113230	LOC113230	113230	19p13.12	uncharacterized protein LOC113230	1.31e-10	-0.621
C22orf41	SYCE3	644186	22q13.33	synaptonemal complex central element protein 3	1.4e-10	-0.882
C5orf23		79614			1.4e-10	-1.45
GREM1	GREM1	26585	15q13.3	gremlin 1, DAN family BMP antagonist	1.42e-10	1.275
PLIN5	PLIN5	440503	19p13.3	perilipin 5	1.42e-10	-1.299
C12orf60	C12orf60	144608	12p12.3	chromosome 12 open reading frame 60	1.45e-10	-0.716
SLC4A4	SLC4A4	8671	4q21	solute carrier family 4 (sodium bicarbonate cotransporter), member 4	1.48e-10	-1.106
HOXC13	HOXC13	3229	12q13.3	homeobox C13	1.52e-10	-1.049
PCDHB8	PCDHB8	56128	5q31	protocadherin beta 8	1.58e-10	1.262
NCRNA00158	LINC00158	54072	21q21.3	long intergenic non-protein coding RNA 158	1.64e-10	-1.144
OTOA	OTOA	146183	16p12.2|16p12.2	otoancorin	1.73e-10	-0.798
TPH1	TPH1	7166	11p15.3-p14	tryptophan hydroxylase 1	1.88e-10	0.954
NUDT8	NUDT8	254552	11q13.2	nudix (nucleoside diphosphate linked moiety X)-type motif 8	1.91e-10	-1.056
GLO1	GLO1	2739	6p21.3-p21.1	glyoxalase I	1.92e-10	0.662
SLC1A2	SLC1A2	6506	11p13-p12	solute carrier family 1 (glial high affinity glutamate transporter), member 2	1.94e-10	-0.658
JAM3	JAM3	83700	11q25	junctional adhesion molecule 3	1.95e-10	-0.588
TNFRSF11A	TNFRSF11A	8792	18q22.1	tumor necrosis factor receptor superfamily, member 11a, NFKB activator	1.98e-10	0.79
SLC12A3	SLC12A3	6559	16q13	solute carrier family 12 (sodium/chloride transporter), member 3	2.15e-10	-1.379
ADHFE1	ADHFE1	137872	8q13.1	alcohol dehydrogenase, iron containing, 1	2.23e-10	-0.614
SLC10A7	SLC10A7	84068	4q31.22	solute carrier family 10, member 7	2.27e-10	0.587
ATOH1	ATOH1	474	4q22	atonal homolog 1 (Drosophila)	2.46e-10	-2.142
B3GALT1	B3GALT1	8708	2q24.3	UDP-Gal:betaGlcNAc beta 1,3-galactosyltransferase, polypeptide 1	2.52e-10	0.704
APOC1	APOC1	341	19q13.2	apolipoprotein C-I	2.67e-10	-0.913
PRAC	PRAC1	84366	17q21	prostate cancer susceptibility candidate 1	2.67e-10	0.611
MT1F	MT1F	4494	16q13	metallothionein 1F	2.85e-10	-1.374
RALGAPA2	RALGAPA2	57186	20p11.22	Ral GTPase activating protein, alpha subunit 2 (catalytic)	2.85e-10	0.928
C1orf64	C1orf64	149563	1p36.13	chromosome 1 open reading frame 64	2.99e-10	-3.346
ALDH1A3	ALDH1A3	220	15q26.3	aldehyde dehydrogenase 1 family, member A3	3.05e-10	-0.613
C8orf4	C8orf4	56892	8p11.2	chromosome 8 open reading frame 4	3.08e-10	1.014
ABCA4	ABCA4	24	1p22	ATP-binding cassette, sub-family A (ABC1), member 4	3.3e-10	0.716
SLC6A3	SLC6A3	6531	5p15.3	solute carrier family 6 (neurotransmitter transporter), member 3	3.34e-10	-1.609
KIAA1383	MAP10	54627	1q42.2	microtubule-associated protein 10	3.42e-10	0.942
TWIST1	TWIST1	7291	7p21.2	twist family bHLH transcription factor 1	3.47e-10	1.095
SOBP	SOBP	55084	6q21	sine oculis binding protein homolog (Drosophila)	3.53e-10	0.679
SMOC2	SMOC2	64094	6q27	SPARC related modular calcium binding 2	3.63e-10	0.701
MYO1H	MYO1H	283446	12q24.11	myosin IH	3.72e-10	-0.906
SLC3A1	SLC3A1	6519	2p16.3	solute carrier family 3 (amino acid transporter heavy chain), member 1	3.73e-10	1.341
GSDMD	GSDMD	79792	8q24.3	gasdermin D	3.78e-10	0.738
BEND3	BEND3	57673	6q21	BEN domain containing 3	3.84e-10	0.775
CCNJL	CCNJL	79616	5q33.3	cyclin J-like	4.06e-10	0.851
AMELY	AMELY	266	Yp11.2	amelogenin, Y-linked	4.28e-10	-0.883
LOC145837	LOC145837	145837	15q23	uncharacterized LOC145837	4.51e-10	1.007
COMTD1	COMTD1	118881	10q22.2	catechol-O-methyltransferase domain containing 1	4.54e-10	-0.723
GNPTAB	GNPTAB	79158	12q23.2	N-acetylglucosamine-1-phosphate transferase, alpha and beta subunits	4.58e-10	0.633
LOX	LOX	4015	5q23.2	lysyl oxidase	4.6e-10	0.754
CES3	CES3	23491	16q22.1	carboxylesterase 3	4.73e-10	-1.05
TSC22D3	TSC22D3	1831	Xq22.3	TSC22 domain family, member 3	4.79e-10	-0.591
LRRC50	DNAAF1	123872	16q24.1	dynein, axonemal, assembly factor 1	4.97e-10	-0.895
BTBD11	BTBD11	121551	12q23.3	BTB (POZ) domain containing 11	5e-10	-0.62
EDAR	EDAR	10913	2q13	ectodysplasin A receptor	5.2e-10	1.227
DNASE2B	DNASE2B	58511	1p22.3	deoxyribonuclease II beta	5.49e-10	1.235
SDR9C7	SDR9C7	121214	12q13.3	short chain dehydrogenase/reductase family 9C, member 7	5.92e-10	-1.008
CLDN1	CLDN1	9076	3q28-q29	claudin 1	6.02e-10	1.161
ODZ1	TENM1	10178	Xq25	teneurin transmembrane protein 1	6.32e-10	-1.689
FAM135A	FAM135A	57579	6q13	family with sequence similarity 135, member A	6.46e-10	0.713
HNF4G	HNF4G	3174	8q21.11	hepatocyte nuclear factor 4, gamma	6.64e-10	-0.81
C9orf66	C9orf66	157983	9p24.3	chromosome 9 open reading frame 66	6.96e-10	-1.13
LRRC46	LRRC46	90506	17q21.32	leucine rich repeat containing 46	6.96e-10	-0.65
SEMG2	SEMG2	6407	20q12-q13.1	semenogelin II	7.07e-10	2.15
ITM2A	ITM2A	9452	Xq13.3-Xq21.2	integral membrane protein 2A	7.42e-10	-0.857
ARHGAP36	ARHGAP36	158763	Xq26.1	Rho GTPase activating protein 36	7.66e-10	-1.044
PRICKLE4	PRICKLE4	29964	6p21.31	prickle homolog 4 (Drosophila)	7.91e-10	0.731
TMSB15B	TMSB15B	286527	Xq22.2	thymosin beta 15B	7.91e-10	1.052
CENPM	CENPM	79019	22q13.2	centromere protein M	8.26e-10	-0.848
LOC100130933	SMIM6	100130933	---	small integral membrane protein 6	8.95e-10	1.248
RPLP0P2	RPLP0P2	113157	11cen-q12	ribosomal protein, large, P0 pseudogene 2	9e-10	-0.808
TRIM46	TRIM46	80128	1q22	tripartite motif containing 46	9.12e-10	0.979
KIAA1239	NWD2	57495	4p14	NACHT and WD repeat domain containing 2	9.25e-10	0.922
SLCO1B3	SLCO1B3	28234	12p12	solute carrier organic anion transporter family, member 1B3	9.96e-10	2.324
PTGER4	PTGER4	5734	5p13.1	prostaglandin E receptor 4 (subtype EP4)	1.05e-09	-0.668
INA	INA	9118	10q24.33	internexin neuronal intermediate filament protein, alpha	1.09e-09	0.974
GGTLC2	GGTLC2	91227	22q11.22	gamma-glutamyltransferase light chain 2	1.13e-09	1.069
METTL7A	METTL7A	25840	12q13.12	methyltransferase like 7A	1.22e-09	-0.627
MYH13	MYH13	8735	17p13	myosin, heavy chain 13, skeletal muscle	1.22e-09	0.729
B3GNT5	B3GNT5	84002	3q28	UDP-GlcNAc:betaGal beta-1,3-N-acetylglucosaminyltransferase 5	1.27e-09	0.818
GGTLC1	GGTLC1	92086	20p11.1	gamma-glutamyltransferase light chain 1	1.27e-09	0.913
LRRC36	LRRC36	55282	16q22.1	leucine rich repeat containing 36	1.27e-09	0.815
GALM	GALM	130589	2p22.1	galactose mutarotase (aldose 1-epimerase)	1.39e-09	-0.92
MGC45800	LOC90768	90768	4q34.3	uncharacterized LOC90768	1.47e-09	-1.054
SEMA3E	SEMA3E	9723	7q21.11	sema domain, immunoglobulin domain (Ig), short basic domain, secreted, (semaphorin) 3E	1.47e-09	-0.749
ELOVL6	ELOVL6	79071	4q25	ELOVL fatty acid elongase 6	1.49e-09	0.707
FAM3D	FAM3D	131177	3p14.2	family with sequence similarity 3, member D	1.5e-09	1.291
PHOSPHO1	PHOSPHO1	162466	17q21.32	phosphatase, orphan 1	1.5e-09	-0.674
TOX3	TOX3	27324	16q12.1	TOX high mobility group box family member 3	1.54e-09	0.872
BAALC	BAALC	79870	8q22.3	brain and acute leukemia, cytoplasmic	1.66e-09	-0.653
IL17D	IL17D	53342	13q11	interleukin 17D	1.67e-09	0.796
LOC153684	LOC153684	153684	5p12	uncharacterized LOC153684	1.72e-09	0.664
CACNG1	CACNG1	786	17q24	calcium channel, voltage-dependent, gamma subunit 1	1.74e-09	-1.302
SNCA	SNCA	6622	4q21	synuclein, alpha (non A4 component of amyloid precursor)	1.75e-09	-0.839
GPR63	GPR63	81491	6q16.1-q16.3	G-protein-coupled receptor 63	1.85e-09	0.637
RFPL2	RFPL2	10739	22q12.3	ret finger protein-like 2	1.92e-09	1.359
ADH1C	ADH1C	126	4q23	alcohol dehydrogenase 1C (class I), gamma polypeptide	2.06e-09	-0.776
NBPF16		728936			2.07e-09	1.03
LOC344595	LINC00883	344595	3q13.12	long intergenic non-protein coding RNA 883	2.08e-09	-0.688
MCOLN2	MCOLN2	255231	1p22	mucolipin 2	2.11e-09	0.659
EBF2	EBF2	64641	8p21.2	early B-cell factor 2	2.13e-09	1.495
CPAMD8	CPAMD8	27151	19p13.11	C3 and PZP-like, alpha-2-macroglobulin domain containing 8	2.24e-09	0.843
ADAMTS1	ADAMTS1	9510	21q21.2	ADAM metallopeptidase with thrombospondin type 1 motif, 1	2.29e-09	-0.835
CITED2	CITED2	10370	6q23.3	Cbp/p300-interacting transactivator, with Glu/Asp-rich carboxy-terminal domain, 2	2.3e-09	-0.587
OR52I1	OR52I1	390037	11p15.4	olfactory receptor, family 52, subfamily I, member 1	2.32e-09	-0.781
ZNF541	ZNF541	84215	19q13.33	zinc finger protein 541	2.37e-09	-0.859
FGFR4	FGFR4	2264	5q35.2	fibroblast growth factor receptor 4	2.6e-09	-0.676
ALOXE3	ALOXE3	59344	17p13.1	arachidonate lipoxygenase 3	2.71e-09	-0.814
GLB1L3	GLB1L3	112937	11q25	galactosidase, beta 1-like 3	2.76e-09	-1.398
PLA2G2A	PLA2G2A	5320	1p35	phospholipase A2, group IIA (platelets, synovial fluid)	2.8e-09	1.726
NPPC	NPPC	4880	2q37.1	natriuretic peptide C	2.87e-09	-0.879
ZNF215	ZNF215	7762	11p15.4	zinc finger protein 215	3.05e-09	-0.941
AKR7A3	AKR7A3	22977	1p36.13	aldo-keto reductase family 7, member A3 (aflatoxin aldehyde reductase)	3.32e-09	-0.631
H2AFJ	H2AFJ	55766	12p12.3	H2A histone family, member J	3.39e-09	-0.656
CXXC4	CXXC4	80319	4q22-q24	CXXC finger protein 4	3.41e-09	0.947
NPR3	NPR3	4883	5p13.3	natriuretic peptide receptor 3	3.42e-09	-1.194
C2orf77	CCDC173	129881	2q31.1	coiled-coil domain containing 173	3.54e-09	0.622
IKZF1	IKZF1	10320	7p12.2	IKAROS family zinc finger 1 (Ikaros)	4.04e-09	0.922
PDE6A	PDE6A	5145	5q31.2-q34	phosphodiesterase 6A, cGMP-specific, rod, alpha	4.21e-09	0.825
ANKRD29	ANKRD29	147463	18q11.2	ankyrin repeat domain 29	4.38e-09	0.912
MAB21L1	MAB21L1	4081	13q13	mab-21-like 1 (C. elegans)	4.39e-09	-1.029
TMEM154	TMEM154	201799	4q31.3	transmembrane protein 154	4.4e-09	0.737
MMEL1	MMEL1	79258	1p36	membrane metallo-endopeptidase-like 1	4.52e-09	1.321
DOCK8	DOCK8	81704	9p24.3	dedicator of cytokinesis 8	4.55e-09	-0.602
SLC6A11	SLC6A11	6538	3p25.3	solute carrier family 6 (neurotransmitter transporter), member 11	4.55e-09	-0.814
FAM189A1	FAM189A1	23359	15q13.1	family with sequence similarity 189, member A1	5.7e-09	1.009
MME	MME	4311	3q25.2	membrane metallo-endopeptidase	5.98e-09	-1.135
TTN	TTN	7273	2q31	titin	6.36e-09	-0.729
GJB2	GJB2	2706	13q11-q12	gap junction protein, beta 2, 26kDa	6.47e-09	1.068
ST8SIA6	ST8SIA6	338596	10p12.33	ST8 alpha-N-acetyl-neuraminide alpha-2,8-sialyltransferase 6	6.54e-09	-1.211
ADAMTSL5	ADAMTSL5	339366	19p13.3	ADAMTS-like 5	6.76e-09	-0.755
SPG20	SPG20	23111	13q13.3	spastic paraplegia 20 (Troyer syndrome)	6.99e-09	-0.616
TTC36	TTC36	143941	11q23.3	tetratricopeptide repeat domain 36	7.05e-09	-1.144
RLTPR	RLTPR	146206	16q22.1	RGD motif, leucine rich repeats, tropomodulin domain and proline-rich containing	7.22e-09	1.017
LAMA3	LAMA3	3909	18q11.2	laminin, alpha 3	7.47e-09	0.743
CCDC85B	CCDC85B	11007	11q12.1	coiled-coil domain containing 85B	7.57e-09	-0.715
MGC16121	MIR503HG	84848	Xq26.3	MIR503 host gene (non-protein coding)	7.65e-09	-0.667
TMEM233	TMEM233	387890	12q24.23	transmembrane protein 233	8e-09	-0.685
THRSP	THRSP	7069	11q14.1	thyroid hormone responsive	8.25e-09	-0.598
APLN	APLN	8862	Xq25	apelin	8.41e-09	0.921
GPT	GPT	2875	8q24.3	glutamic-pyruvate transaminase (alanine aminotransferase)	8.7e-09	-0.988
DYNLRB2	DYNLRB2	83657	16q23.3	dynein, light chain, roadblock-type 2	9.14e-09	-0.707
SV2C	SV2C	22987	5q13.3	synaptic vesicle glycoprotein 2C	9.45e-09	0.865
MUM1L1	MUM1L1	139221	Xq22.3	melanoma associated antigen (mutated) 1-like 1	1e-08	0.83
C19orf45	C19orf45	374877	19p13.2	chromosome 19 open reading frame 45	1.04e-08	1.015
CD8B	CD8B	926	2p12	CD8b molecule	1.08e-08	0.72
FBXW10	FBXW10	10517	17p12	F-box and WD repeat domain containing 10	1.09e-08	0.689
LOC440905	FAR2P1	440905	2q21.1	fatty acyl CoA reductase 2 pseudogene 1	1.13e-08	-1.325
SLC23A1	SLC23A1	9963	5q31.2	solute carrier family 23 (ascorbic acid transporter), member 1	1.13e-08	-0.731
PPEF1	PPEF1	5475	Xp22	protein phosphatase, EF-hand calcium binding domain 1	1.15e-08	-0.853
CHRNA5	CHRNA5	1138	15q24	cholinergic receptor, nicotinic, alpha 5 (neuronal)	1.16e-08	-0.661
CCDC83	CCDC83	220047	11q14.1-q14.2	coiled-coil domain containing 83	1.17e-08	-0.882
ZC3H12B	ZC3H12B	340554	Xq12	zinc finger CCCH-type containing 12B	1.2e-08	0.719
CHDH	CHDH	55349	3p21.1	choline dehydrogenase	1.22e-08	-0.63
BEST3	BEST3	144453	12q14.2-q15	bestrophin 3	1.24e-08	-0.646
CDKN1A	CDKN1A	1026	6p21.2	cyclin-dependent kinase inhibitor 1A (p21, Cip1)	1.3e-08	-0.796
DUSP5P	DUSP5P1	574029	1q42.13	dual specificity phosphatase 5 pseudogene 1	1.33e-08	-1.019
CCDC144NL	CCDC144NL	339184	17p11.2	coiled-coil domain containing 144 family, N-terminal like	1.37e-08	0.725
HSD17B6	HSD17B6	8630	12q13	hydroxysteroid (17-beta) dehydrogenase 6	1.41e-08	-1.261
ELAVL2	ELAVL2	1993	9p21	ELAV like neuron-specific RNA binding protein 2	1.43e-08	1.528
FAM154B	FAM154B	283726	15q25.2	family with sequence similarity 154, member B	1.43e-08	0.601
CST2	CST2	1470	20p11.21	cystatin SA	1.45e-08	1.769
VWDE	VWDE	221806	7p21.3	von Willebrand factor D and EGF domains	1.49e-08	1.251
HS6ST2	HS6ST2	90161	Xq26.2	heparan sulfate 6-O-sulfotransferase 2	1.51e-08	1.091
TRPC7	TRPC7	57113	5q31.1	transient receptor potential cation channel, subfamily C, member 7	1.59e-08	0.852
SPON2	SPON2	10417	4p16.3	spondin 2, extracellular matrix protein	1.68e-08	-1.536
TNNI2	TNNI2	7136	11p15.5	troponin I type 2 (skeletal, fast)	1.68e-08	-0.809
C7orf4	LINC00244	64433	7q36	long intergenic non-protein coding RNA 244	1.73e-08	0.824
SPEF1	SPEF1	25876	20p13	sperm flagellar 1	1.83e-08	-1.121
OSTalpha	SLC51A	200931	3q29	solute carrier family 51, alpha subunit	1.87e-08	-1.111
OTP	OTP	23440	5q13.3	orthopedia homeobox	1.92e-08	0.716
CNKSR2	CNKSR2	22866	Xp22.12	connector enhancer of kinase suppressor of Ras 2	1.94e-08	-0.838
SDK1	SDK1	221935	7p22.2	sidekick cell adhesion molecule 1	1.99e-08	0.829
ARHGAP28	ARHGAP28	79822	18p11.31	Rho GTPase activating protein 28	2.04e-08	-0.744
ANG	ANG	283	14q11.1-q11.2	angiogenin, ribonuclease, RNase A family, 5	2.15e-08	-0.59
PLAC2	TINCR	257000	19p13.3	tissue differentiation-inducing non-protein coding RNA	2.15e-08	-0.777
PAX5	PAX5	5079	9p13	paired box 5	2.19e-08	1.008
OVGP1	OVGP1	5016	1p13	oviductal glycoprotein 1, 120kDa	2.36e-08	-0.738
PPAPDC1A	PPAPDC1A	196051	10q26.12	phosphatidic acid phosphatase type 2 domain containing 1A	2.43e-08	1.291
LINGO1	LINGO1	84894	15q24.3	leucine rich repeat and Ig domain containing 1	2.59e-08	0.915
LDLRAD1	LDLRAD1	388633	1p32.3	low density lipoprotein receptor class A domain containing 1	2.6e-08	-1.384
OR51E1	OR51E1	143503	11p15.4	olfactory receptor, family 51, subfamily E, member 1	2.7e-08	1.692
FOXJ1	FOXJ1	2302	17q25.1	forkhead box J1	2.75e-08	-1.281
SLC35E2	SLC35E2	9906	1p36.33	solute carrier family 35, member E2	2.86e-08	0.603
KLHL35	KLHL35	283212	11q13.4	kelch-like family member 35	2.96e-08	0.865
C12orf63		374467			2.98e-08	-0.647
VGF	VGF	7425	7q22.1	VGF nerve growth factor inducible	2.98e-08	-1.096
KCNQ3	KCNQ3	3786	8q24	potassium voltage-gated channel, KQT-like subfamily, member 3	3.05e-08	0.614
HOXC10	HOXC10	3226	12q13.3	homeobox C10	3.12e-08	-0.94
SNTG2	SNTG2	54221	2p25.3	syntrophin, gamma 2	3.28e-08	-0.712
SLIT1	SLIT1	6585	10q23.3-q24	slit homolog 1 (Drosophila)	3.36e-08	1.13
GABRD	GABRD	2563	1p36.3	gamma-aminobutyric acid (GABA) A receptor, delta	3.43e-08	-1.067
ATP2A3	ATP2A3	489	17p13.3	ATPase, Ca++ transporting, ubiquitous	3.47e-08	0.628
MX2	MX2	4600	21q22.3	MX dynamin-like GTPase 2	3.53e-08	-0.732
PABPC1L2B	PABPC1L2B	645974	Xq13.2	poly(A) binding protein, cytoplasmic 1-like 2B	3.58e-08	0.676
SERTAD4	SERTAD4	56256	1q32.1-q41	SERTA domain containing 4	3.59e-08	0.808
FAM184B	FAM184B	27146	4p16	family with sequence similarity 184, member B	3.71e-08	-0.657
MUC13	MUC13	56667	3q21.2	mucin 13, cell surface associated	3.71e-08	-1.612
GDPD1	GDPD1	284161	17q22	glycerophosphodiester phosphodiesterase domain containing 1	3.75e-08	0.613
FMO5	FMO5	2330	1q21.1	flavin containing monooxygenase 5	3.86e-08	-0.98
WNT11	WNT11	7481	11q13.5	wingless-type MMTV integration site family, member 11	3.86e-08	-0.774
CDH15	CDH15	1013	16q24.3	cadherin 15, type 1, M-cadherin (myotubule)	3.94e-08	-0.939
TMEM52	TMEM52	339456	1p36.33	transmembrane protein 52	4.22e-08	-0.585
MAN2A1	MAN2A1	4124	5q21.3	mannosidase, alpha, class 2A, member 1	4.44e-08	0.639
DNAJC5B	DNAJC5B	85479	8q13.1	DnaJ (Hsp40) homolog, subfamily C, member 5 beta	4.46e-08	-0.754
NCRNA00185		55410			4.49e-08	0.652
HOXC9	HOXC9	3225	12q13.3	homeobox C9	4.72e-08	-1.208
HPSE2	HPSE2	60495	10q23-q24	heparanase 2 (inactive)	5.04e-08	-0.808
BANK1	BANK1	55024	4q24	B-cell scaffold protein with ankyrin repeats 1	5.11e-08	-0.734
OR51D1	OR51D1	390038	11p15.4	olfactory receptor, family 51, subfamily D, member 1	5.16e-08	0.619
AMTN	AMTN	401138	4q13.3	amelotin	5.36e-08	-1.304
COL12A1	COL12A1	1303	6q12-q13	collagen, type XII, alpha 1	5.46e-08	-0.827
COCH	COCH	1690	14q11.2-q13	cochlin	5.5e-08	0.792
RORB	RORB	6096	9q22	RAR-related orphan receptor B	5.6e-08	1.014
DNER	DNER	92737	2q36.3	delta/notch-like EGF repeat containing	5.63e-08	-1.007
GSTM3	GSTM3	2947	1p13.3	glutathione S-transferase mu 3 (brain)	5.63e-08	-0.7
OLIG1	OLIG1	116448	21q22.11	oligodendrocyte transcription factor 1	5.72e-08	1.059
FFAR2	FFAR2	2867	19q13.1	free fatty acid receptor 2	5.8e-08	0.795
CLCF1	CLCF1	23529	11q13.3	cardiotrophin-like cytokine factor 1	5.86e-08	-0.61
IL5RA	IL5RA	3568	3p26-p24	interleukin 5 receptor, alpha	5.86e-08	2.362
PTK6	PTK6	5753	20q13.3	protein tyrosine kinase 6	6.13e-08	0.911
PCDHGB3	PCDHGB3	56102	5q31	protocadherin gamma subfamily B, 3	6.35e-08	0.751
GRHL3	GRHL3	57822	1p36.11	grainyhead-like 3 (Drosophila)	6.53e-08	-0.679
FGFRL1	FGFRL1	53834	4p16	fibroblast growth factor receptor-like 1	7.66e-08	-0.599
ELOVL2	ELOVL2	54898	6p24.2	ELOVL fatty acid elongase 2	7.7e-08	-0.754
SLC30A2	SLC30A2	7780	1p35.3	solute carrier family 30 (zinc transporter), member 2	7.7e-08	-0.787
FAM19A1	FAM19A1	407738	3p14.1	family with sequence similarity 19 (chemokine (C-C motif)-like), member A1	8.14e-08	-0.755
C17orf72	PRR29	92340	17q23.3	proline rich 29	8.18e-08	-0.819
FBXO27	FBXO27	126433	19q13.2	F-box protein 27	8.51e-08	-0.605
MYH7B	MYH7B	57644	20q11.22	myosin, heavy chain 7B, cardiac muscle, beta	8.63e-08	-0.696
ARG2	ARG2	384	14q24.1	arginase 2	9.07e-08	-0.685
HEY2	HEY2	23493	6q21	hes-related family bHLH transcription factor with YRPW motif 2	9.22e-08	-0.738
ZDHHC8P1	ZDHHC8P1	150244	22q11.23	zinc finger, DHHC-type containing 8 pseudogene 1	9.22e-08	-0.882
GALNT5	GALNT5	11227	2q24.1	polypeptide N-acetylgalactosaminyltransferase 5	9.37e-08	0.933
SDCBP2	SDCBP2	27111	20p13	syndecan binding protein (syntenin) 2	9.55e-08	0.698
C1QL1	C1QL1	10882	17q21	complement component 1, q subcomponent-like 1	9.66e-08	-0.844
KLK14	KLK14	43847	19q13.3-q13.4	kallikrein-related peptidase 14	9.9e-08	1.491
C9orf68	SPATA6L	55064	9p24.2	spermatogenesis associated 6-like	1.02e-07	-0.949
PEBP4	PEBP4	157310	8p21.3	phosphatidylethanolamine-binding protein 4	1.04e-07	-1.334
PACRG	PACRG	135138	6q26	PARK2 co-regulated	1.05e-07	0.647
METTL7B	METTL7B	196410	12q13.2	methyltransferase like 7B	1.06e-07	-0.788
SH3GL2	SH3GL2	6456	9p22	SH3-domain GRB2-like 2	1.09e-07	1.102
NTNG2	NTNG2	84628	9q34	netrin G2	1.11e-07	-0.746
IL17RE	IL17RE	132014	3p25.3	interleukin 17 receptor E	1.15e-07	-0.955
PDLIM5	PDLIM5	10611	4q22	PDZ and LIM domain 5	1.15e-07	-0.703
RGNEF	ARHGEF28	64283	5q13.2	Rho guanine nucleotide exchange factor (GEF) 28	1.18e-07	0.732
TMEM145	TMEM145	284339	19q13.2	transmembrane protein 145	1.18e-07	-0.926
KCNH6	KCNH6	81033	17q23.3	potassium voltage-gated channel, subfamily H (eag-related), member 6	1.23e-07	-1.245
TDH	TDH	157739	8p23.1	L-threonine dehydrogenase (pseudogene)	1.27e-07	-0.585
STXBP5L	STXBP5L	9515	3q13.33	syntaxin binding protein 5-like	1.32e-07	0.726
ADAMTSL1	ADAMTSL1	92949	9p21.3	ADAMTS-like 1	1.34e-07	-1.145
TBX10	TBX10	347853	11q13.2	T-box 10	1.4e-07	-1.294
LOC286002	SLC26A4-AS1	286002	7q22.3	SLC26A4 antisense RNA 1	1.43e-07	-0.685
FOLR2	FOLR2	2350	11q13.3-q13.5	folate receptor 2 (fetal)	1.45e-07	-0.715
JSRP1	JSRP1	126306	19p13.3	junctional sarcoplasmic reticulum protein 1	1.46e-07	-0.783
GBA3	GBA3	57733	4p15.2	glucosidase, beta, acid 3	1.48e-07	-1.023
LST-3TM12	SLCO1B7	338821	12p12.2	solute carrier organic anion transporter family, member 1B7 (non-functional)	1.49e-07	0.936
PROX1	PROX1	5629	1q41	prospero homeobox 1	1.49e-07	0.812
PACSIN1	PACSIN1	29993	6p21.3	protein kinase C and casein kinase substrate in neurons 1	1.54e-07	-0.637
CCDC19	CFAP45	25790	1q22	cilia and flagella associated protein 45	1.55e-07	-1.011
GCG	GCG	2641	2q36-q37	glucagon	1.59e-07	0.976
ANK1	ANK1	286	8p11.1	ankyrin 1, erythrocytic	1.62e-07	-0.698
CCDC136	CCDC136	64753	7q33	coiled-coil domain containing 136	1.63e-07	-0.702
PROC	PROC	5624	2q13-q14	protein C (inactivator of coagulation factors Va and VIIIa)	1.63e-07	-0.822
C13orf38	CCDC169	728591	13q13.3	coiled-coil domain containing 169	1.65e-07	-1.298
IHH	IHH	3549	2q33-q35	indian hedgehog	1.68e-07	1.019
SLC18A1	SLC18A1	6570	8p21.3	solute carrier family 18 (vesicular monoamine transporter), member 1	1.73e-07	0.795
HIST2H4A	HIST2H4A	8370	1q21.2	histone cluster 2, H4a	1.74e-07	-0.721
SYTL5	SYTL5	94122	Xp21.1	synaptotagmin-like 5	1.79e-07	-0.89
MT1H	MT1H	4496	16q13	metallothionein 1H	1.81e-07	-0.962
NTN4	NTN4	59277	12q22	netrin 4	1.84e-07	0.686
EPPK1	EPPK1	83481	8q24.3	epiplakin 1	1.93e-07	0.908
DLGAP1	DLGAP1	9229	18p11.31	discs, large (Drosophila) homolog-associated protein 1	1.95e-07	-0.642
DIO1	DIO1	1733	1p33-p32	deiodinase, iodothyronine, type I	2.06e-07	-1.213
LINGO4	LINGO4	339398	1q21.3	leucine rich repeat and Ig domain containing 4	2.09e-07	0.594
CHRNA4	CHRNA4	1137	20q13.33	cholinergic receptor, nicotinic, alpha 4 (neuronal)	2.14e-07	-0.586
GPIHBP1	GPIHBP1	338328	8q24.3	glycosylphosphatidylinositol anchored high density lipoprotein binding protein 1	2.25e-07	-0.677
DDIT4L	DDIT4L	115265	4q24	DNA-damage-inducible transcript 4-like	2.28e-07	-0.843
RASGEF1A	RASGEF1A	221002	10q11.21	RasGEF domain family, member 1A	2.28e-07	-0.717
SCN4A	SCN4A	6329	17q23.3	sodium channel, voltage-gated, type IV, alpha subunit	2.34e-07	-0.833
POTEG	POTEG	404785	14q11.2	POTE ankyrin domain family, member G	2.36e-07	-1.013
HBEGF	HBEGF	1839	5q23	heparin-binding EGF-like growth factor	2.42e-07	-0.688
DCLK1	DCLK1	9201	13q13	doublecortin-like kinase 1	2.49e-07	0.623
RSPH4A	RSPH4A	345895	6q22.1	radial spoke head 4 homolog A (Chlamydomonas)	2.5e-07	0.731
TESC	TESC	54997	12q24.22	tescalcin	2.53e-07	0.721
PMFBP1	PMFBP1	83449	16q22.2	polyamine modulated factor 1 binding protein 1	2.55e-07	0.617
CDH4	CDH4	1002	20q13.3	cadherin 4, type 1, R-cadherin (retinal)	2.57e-07	0.725
RIPPLY2	RIPPLY2	134701	6q14.2	ripply transcriptional repressor 2	2.6e-07	0.882
CPNE7	CPNE7	27132	16q24.3	copine VII	2.63e-07	-1.18
SLN	SLN	6588	11q22.3	sarcolipin	2.79e-07	-0.585
ONECUT2	ONECUT2	9480	18q21.31	one cut homeobox 2	2.84e-07	1.272
UBASH3B	UBASH3B	84959	11q24.1	ubiquitin associated and SH3 domain containing B	2.87e-07	0.624
WSCD1	WSCD1	23302	17p13.2	WSC domain containing 1	2.89e-07	0.614
SHISA9	SHISA9	729993	16p13.12	shisa family member 9	2.92e-07	-1.931
UTS2D	UTS2B	257313	3q28	urotensin 2B	2.92e-07	-0.62
PLA2G10	PLA2G10	8399	16p13.1-p12	phospholipase A2, group X	2.94e-07	-1.018
SLC22A10	SLC22A10	387775	11q12.3	solute carrier family 22, member 10	2.97e-07	-1.037
TTTY14	TTTY14	83869	Yq11.222	testis-specific transcript, Y-linked 14 (non-protein coding)	2.99e-07	0.829
PHYHIPL	PHYHIPL	84457	10q11	phytanoyl-CoA 2-hydroxylase interacting protein-like	3.01e-07	-0.882
RET	RET	5979	10q11.2	ret proto-oncogene	3.14e-07	-1.266
SLC29A4	SLC29A4	222962	7p22.1	solute carrier family 29 (equilibrative nucleoside transporter), member 4	3.16e-07	-0.624
HUNK	HUNK	30811	21q22.1	hormonally up-regulated Neu-associated kinase	3.17e-07	0.616
CD163L1	CD163L1	283316	12p13.3	CD163 molecule-like 1	3.21e-07	0.868
SYP	SYP	6855	Xp11.23-p11.22	synaptophysin	3.21e-07	-0.715
MCTP1	MCTP1	79772	5q15	multiple C2 domains, transmembrane 1	3.39e-07	0.721
CACNG4	CACNG4	27092	17q24	calcium channel, voltage-dependent, gamma subunit 4	3.54e-07	-1.09
ACSL5	ACSL5	51703	10q25.1-q25.2	acyl-CoA synthetase long-chain family member 5	3.62e-07	0.983
DLGAP2	DLGAP2	9228	8p23	discs, large (Drosophila) homolog-associated protein 2	3.62e-07	-0.816
NCRNA00087	LINC00087	644596	Xq26.3	long intergenic non-protein coding RNA 87	3.77e-07	-0.601
CDK5R2	CDK5R2	8941	2q35	cyclin-dependent kinase 5, regulatory subunit 2 (p39)	3.79e-07	0.625
HCN2	HCN2	610	19p13.3	hyperpolarization activated cyclic nucleotide-gated potassium channel 2	3.8e-07	-0.724
RNF138P1	RNF138P1	379013	5q11.2	ring finger protein 138, E3 ubiquitin protein ligase pseudogene 1	4.07e-07	0.709
DIRAS2	DIRAS2	54769	9q22.2	DIRAS family, GTP-binding RAS-like 2	4.27e-07	1.743
INHBE	INHBE	83729	12q13.3	inhibin, beta E	4.28e-07	-0.585
KRT72	KRT72	140807	12q13.13	keratin 72	4.3e-07	-0.591
HIST2H3C	HIST2H3C	126961	1q21.2	histone cluster 2, H3c	4.31e-07	-0.801
AGT	AGT	183	1q42.2	angiotensinogen (serpin peptidase inhibitor, clade A, member 8)	4.32e-07	1.063
UMODL1	UMODL1	89766	21q22.3	uromodulin-like 1	4.36e-07	-0.646
HIST1H1C	HIST1H1C	3006	6p21.3	histone cluster 1, H1c	4.39e-07	-0.625
LY6H	LY6H	4062	8q24.3	lymphocyte antigen 6 complex, locus H	4.43e-07	0.697
TMEM100	TMEM100	55273	17q22	transmembrane protein 100	4.47e-07	-0.628
ECEL1	ECEL1	9427	2q37.1	endothelin converting enzyme-like 1	4.59e-07	0.737
POTEE	POTEE	445582	2q21.1	POTE ankyrin domain family, member E	4.59e-07	-0.885
COL5A3	COL5A3	50509	19p13.2	collagen, type V, alpha 3	4.73e-07	-0.62
VWA3B	VWA3B	200403	2q11.2	von Willebrand factor A domain containing 3B	4.73e-07	-0.623
GPR116	GPR116	221395	6p12.3	G-protein-coupled receptor 116	4.79e-07	0.702
FLJ26850	FLJ26850	400710	19q13.33	FLJ26850 protein	4.89e-07	2.003
OR2T5	OR2T5	401993	1q44	olfactory receptor, family 2, subfamily T, member 5	4.91e-07	-0.587
ABCA12	ABCA12	26154	2q34	ATP-binding cassette, sub-family A (ABC1), member 12	4.95e-07	0.612
C6orf142	MLIP	90523	6p12.1	muscular LMNA-interacting protein	5.01e-07	0.93
POTEF	POTEF	728378	2q21.1	POTE ankyrin domain family, member F	5.02e-07	-0.743
MEP1A	MEP1A	4224	6p12-p11	meprin A, alpha (PABA peptide hydrolase)	5.03e-07	0.635
SAMD5	SAMD5	389432	6q24.3	sterile alpha motif domain containing 5	5.03e-07	0.913
LPAR3	LPAR3	23566	1p22.3	lysophosphatidic acid receptor 3	5.15e-07	-0.807
LYPD1	LYPD1	116372	2q21.2	LY6/PLAUR domain containing 1	5.27e-07	0.784
C12orf56	C12orf56	115749	12q14.2	chromosome 12 open reading frame 56	5.43e-07	2.156
CHRD	CHRD	8646	3q27	chordin	5.43e-07	0.637
ABCC6P2	ABCC6P2	730013	16p13.11	ATP-binding cassette, sub-family C, member 6 pseudogene 2	5.76e-07	-0.818
SARDH	SARDH	1757	9q33-q34	sarcosine dehydrogenase	5.82e-07	-1.634
BAMBI	BAMBI	25805	10p12.3-p11.2	BMP and activin membrane-bound inhibitor	5.89e-07	-0.763
FAM123C	AMER3	205147	2q21.1	APC membrane recruitment protein 3	6e-07	0.62
EEF1A2	EEF1A2	1917	20q13.3	eukaryotic translation elongation factor 1 alpha 2	6.09e-07	-1.231
HIST2H2AA3	HIST2H2AA3	8337	1q21.2	histone cluster 2, H2aa3	6.24e-07	-0.62
TGFB3	TGFB3	7043	14q24	transforming growth factor, beta 3	6.31e-07	-0.669
CDH10	CDH10	1008	5p14.2	cadherin 10, type 2 (T2-cadherin)	6.47e-07	0.765
RASSF10	RASSF10	644943	11p15.2	Ras association (RalGDS/AF-6) domain family (N-terminal) member 10	6.52e-07	0.978
PHYHD1	PHYHD1	254295	9q34.11	phytanoyl-CoA dioxygenase domain containing 1	6.56e-07	-1.265
C3orf72	FOXL2NB	401089	3q22.3	FOXL2 neighbor	6.74e-07	1.831
FAM55A	NXPE1	120400	11q23.2	neurexophilin and PC-esterase domain family, member 1	6.75e-07	0.728
H19	H19	283120	11p15.5	H19, imprinted maternally expressed transcript (non-protein coding)	6.79e-07	-1.152
D4S234E	NSG1	27065	4p16.3	neuron specific gene family member 1	6.93e-07	0.844
MYO15B	MYO15B	80022	17q25.1	myosin XVB pseudogene	6.93e-07	-0.86
FOXN4	FOXN4	121643	12q24.11	forkhead box N4	6.94e-07	-1.053
PCDHGA1	PCDHGA1	56114	5q31	protocadherin gamma subfamily A, 1	7.36e-07	0.961
PCDHB17	PCDHB17	54661	5q31	protocadherin beta 17 pseudogene	7.4e-07	0.629
C15orf48	C15orf48	84419	15q21.1	chromosome 15 open reading frame 48	7.44e-07	-1.565
FBLL1	FBLL1	345630	5q34	fibrillarin-like 1	7.46e-07	1.275
RDH11	RDH11	51109	14q24.1	retinol dehydrogenase 11 (all-trans/9-cis/11-cis)	7.55e-07	-0.619
NRIP3	NRIP3	56675	11p15.3	nuclear receptor interacting protein 3	7.64e-07	0.709
MAP7D2	MAP7D2	256714	Xp22.12	MAP7 domain containing 2	7.68e-07	-1.05
C13orf16	TEX29	121793	13q34	testis expressed 29	7.86e-07	-0.624
CAMK2A	CAMK2A	815	5q32	calcium/calmodulin-dependent protein kinase II alpha	7.86e-07	-0.801
C2orf50	C2orf50	130813	2p25.1	chromosome 2 open reading frame 50	7.9e-07	-0.602
PCDH8	PCDH8	5100	13q21.1	protocadherin 8	8.26e-07	1.525
HIST1H1D	HIST1H1D	3007	6p21.3	histone cluster 1, H1d	8.41e-07	0.678
CT62	CT62	196993	15q23	cancer/testis antigen 62	8.58e-07	-0.858
LOC440925	LINC01124	440925	2q31.1	long intergenic non-protein coding RNA 1124	8.58e-07	-0.637
RASGRP4	RASGRP4	115727	19q13.1	RAS guanyl releasing protein 4	9.08e-07	-0.587
ANTXR2	ANTXR2	118429	4q21.21	anthrax toxin receptor 2	9.28e-07	-0.585
LOC100130872	LOC100130872	100130872	4p16.3	uncharacterized LOC100130872	9.49e-07	-0.849
MARCH10	MARCH10	162333	17q23.2	membrane-associated ring finger (C3HC4) 10, E3 ubiquitin protein ligase	9.69e-07	-0.596
CCDC65	CCDC65	85478	12q13.12	coiled-coil domain containing 65	9.7e-07	-0.648
CHRM1	CHRM1	1128	11q13	cholinergic receptor, muscarinic 1	1e-06	-0.587
C15orf21	HMGN2P46	283651	15q21.1	high mobility group nucleosomal binding domain 2 pseudogene 46	1.02e-06	-1.054
HEPN1	HEPN1	641654	11q24	hepatocellular carcinoma, down-regulated 1	1.02e-06	-0.808
FZD10	FZD10	11211	12q24.33	frizzled class receptor 10	1.12e-06	0.681
PDE11A	PDE11A	50940	2q31.2	phosphodiesterase 11A	1.12e-06	-1.076
MYO3B	MYO3B	140469	2q31.1-q31.2	myosin IIIB	1.2e-06	-0.672
HTR1D	HTR1D	3352	1p36.3-p34.3	5-hydroxytryptamine (serotonin) receptor 1D, G-protein-coupled	1.21e-06	0.642
PPFIA2	PPFIA2	8499	12q21.31	protein tyrosine phosphatase, receptor type, f polypeptide (PTPRF), interacting protein (liprin), alpha 2	1.23e-06	1.404
CD300LG	CD300LG	146894	17q21.31	CD300 molecule-like family member g	1.27e-06	-0.662
KCNK3	KCNK3	3777	2p23	potassium channel, subfamily K, member 3	1.27e-06	0.949
CAPN13	CAPN13	92291	2p22-p21	calpain 13	1.28e-06	0.895
CYP1A2	CYP1A2	1544	15q24.1	cytochrome P450, family 1, subfamily A, polypeptide 2	1.28e-06	-0.591
POTEH	POTEH	23784	22q11.1	POTE ankyrin domain family, member H	1.32e-06	-1.236
C2orf14	CYP4F30P	100132708	2q21.1	cytochrome P450, family 4, subfamily F, polypeptide 30, pseudogene	1.33e-06	-1.084
CCL3	CCL3	6348	17q12	chemokine (C-C motif) ligand 3	1.39e-06	-0.72
CD177	CD177	57126	19q13.2	CD177 molecule	1.39e-06	1.54
CYP4F2	CYP4F2	8529	19p13.12	cytochrome P450, family 4, subfamily F, polypeptide 2	1.42e-06	-1.474
TNNT1	TNNT1	7138	19q13.4	troponin T type 1 (skeletal, slow)	1.43e-06	-0.819
BICD1	BICD1	636	12p11.2-p11.1	bicaudal D homolog 1 (Drosophila)	1.45e-06	0.619
BCAT1	BCAT1	586	12p12.1	branched chain amino-acid transaminase 1, cytosolic	1.49e-06	-0.646
MYH3	MYH3	4621	17p13.1	myosin, heavy chain 3, skeletal muscle, embryonic	1.51e-06	-0.825
GRIN2D	GRIN2D	2906	19q13.33	glutamate receptor, ionotropic, N-methyl D-aspartate 2D	1.52e-06	0.586
EFS	EFS	10278	14q11.2-q12	embryonal Fyn-associated substrate	1.61e-06	-0.968
TPSAB1	TPSAB1	7177	16p13.3	tryptase alpha/beta 1	1.61e-06	-0.664
GAS2L2	GAS2L2	246176	17q12	growth arrest-specific 2 like 2	1.64e-06	-0.746
MMP17	MMP17	4326	12q24.3	matrix metallopeptidase 17 (membrane-inserted)	1.65e-06	-0.678
NEK5	NEK5	341676	13q14.3	NIMA-related kinase 5	1.71e-06	0.769
TTPA	TTPA	7274	8q12.3	tocopherol (alpha) transfer protein	1.72e-06	0.628
GABBR2	GABBR2	9568	9q22.1-q22.3	gamma-aminobutyric acid (GABA) B receptor, 2	1.76e-06	0.768
LILRB5	LILRB5	10990	19q13.4	leukocyte immunoglobulin-like receptor, subfamily B (with TM and ITIM domains), member 5	1.8e-06	-0.788
GPR81	HCAR1	27198	12q24.31	hydroxycarboxylic acid receptor 1	1.82e-06	-1.361
WNT5A	WNT5A	7474	3p21-p14	wingless-type MMTV integration site family, member 5A	1.9e-06	-0.783
CCL3L1	CCL3L1	6349	17q21.1	chemokine (C-C motif) ligand 3-like 1	1.91e-06	-0.958
MUC12	MUC12	10071	7q22	mucin 12, cell surface associated	1.95e-06	1.263
GPX5	GPX5	2880	6p22.1	glutathione peroxidase 5	1.99e-06	-1.252
PCDHB11	PCDHB11	56125	5q31	protocadherin beta 11	2.02e-06	1.046
ACTN2	ACTN2	88	1q42-q43	actinin, alpha 2	2.06e-06	-1.224
C2CD4A	C2CD4A	145741	15q22.2	C2 calcium-dependent domain containing 4A	2.06e-06	1.152
UMOD	UMOD	7369	16p12.3	uromodulin	2.06e-06	0.687
OR52I2	OR52I2	143502	11p15.4	olfactory receptor, family 52, subfamily I, member 2	2.09e-06	-0.626
AGR3	AGR3	155465	7p21.1	anterior gradient 3	2.1e-06	1.199
GPC2	GPC2	221914	7q22.1	glypican 2	2.15e-06	0.715
SPOCK1	SPOCK1	6695	5q31.2	sparc/osteonectin, cwcv and kazal-like domains proteoglycan (testican) 1	2.16e-06	0.616
C11orf20	TEX40	25858	11q13.1	testis expressed 40	2.17e-06	-0.6
GPR39	GPR39	2863	2q21-q22	G-protein-coupled receptor 39	2.17e-06	0.82
IFI27	IFI27	3429	14q32	interferon, alpha-inducible protein 27	2.17e-06	-0.603
PAK6	PAK6	56924	15q14	p21 protein (Cdc42/Rac)-activated kinase 6	2.17e-06	0.588
C21orf15		54094			2.37e-06	-1.213
CNTNAP2	CNTNAP2	26047	7q35	contactin associated protein-like 2	2.38e-06	-0.884
IGF1	IGF1	3479	12q23.2	insulin-like growth factor 1 (somatomedin C)	2.38e-06	-0.682
LRRC39	LRRC39	127495	1p21.2	leucine rich repeat containing 39	2.39e-06	-0.589
KCNS1	KCNS1	3787	20q12	potassium voltage-gated channel, delayed-rectifier, subfamily S, member 1	2.5e-06	1.068
PCDHGB1	PCDHGB1	56104	5q31	protocadherin gamma subfamily B, 1	2.5e-06	0.891
GCNT1	GCNT1	2650	9q13	glucosaminyl (N-acetyl) transferase 1, core 2	2.57e-06	0.688
CEACAM1	CEACAM1	634	19q13.2	carcinoembryonic antigen-related cell adhesion molecule 1 (biliary glycoprotein)	2.61e-06	0.816
GDF7	GDF7	151449	2p24.1	growth differentiation factor 7	2.63e-06	0.68
LDHB	LDHB	3945	12p12.2-p12.1	lactate dehydrogenase B	2.69e-06	0.6
SLC26A5	SLC26A5	375611	7q22.1	solute carrier family 26 (anion exchanger), member 5	2.69e-06	-0.904
CCL4L2	CCL4L1	388372	17q12	chemokine (C-C motif) ligand 4-like 1	2.72e-06	-0.979
SHISA2	SHISA2	387914	13q12.13	shisa family member 2	2.72e-06	1.216
C15orf56	C15orf56	644809	15q15.1	chromosome 15 open reading frame 56	2.77e-06	0.635
RFPL1	RFPL1	5988	22q12.2	ret finger protein-like 1	2.78e-06	0.748
RND1	RND1	27289	12q12	Rho family GTPase 1	2.84e-06	-0.847
SIGLEC1	SIGLEC1	6614	20p13	sialic acid binding Ig-like lectin 1, sialoadhesin	2.96e-06	-0.67
KLK15	KLK15	55554	19q13.41	kallikrein-related peptidase 15	2.99e-06	-0.802
SLPI	SLPI	6590	20q12	secretory leukocyte peptidase inhibitor	2.99e-06	0.983
DACH2	DACH2	117154	Xq21.3	dachshund family transcription factor 2	3.36e-06	-0.876
DOK6	DOK6	220164	18q22.2	docking protein 6	3.4e-06	0.715
P704P	POTEM	641455	14q11.2	POTE ankyrin domain family, member M	3.51e-06	-1.003
CA3	CA3	761	8q21.2	carbonic anhydrase III, muscle specific	3.52e-06	-0.793
TRIM49L	TRIM49D2P	729384	11q14.3	tripartite motif containing 49D2, pseudogene	3.62e-06	-0.979
MCCC2	MCCC2	64087	5q12-q13	methylcrotonoyl-CoA carboxylase 2 (beta)	3.84e-06	-0.644
FBXL2	FBXL2	25827	3p22.3	F-box and leucine-rich repeat protein 2	3.93e-06	0.771
CALB2	CALB2	794	16q22.2	calbindin 2	4e-06	-0.663
TRPM2	TRPM2	7226	21q22.3	transient receptor potential cation channel, subfamily M, member 2	4.01e-06	1.265
ACOXL	ACOXL	55289	2q13	acyl-CoA oxidase-like	4.24e-06	-0.67
HOXB7	HOXB7	3217	17q21.3	homeobox B7	4.3e-06	-0.633
CILP2	CILP2	148113	19p13.11	cartilage intermediate layer protein 2	4.33e-06	0.632
GPX7	GPX7	2882	1p32	glutathione peroxidase 7	4.35e-06	0.591
CALCA	CALCA	796	11p15.2	calcitonin-related polypeptide alpha	4.37e-06	0.934
ZBTB8B	ZBTB8B	728116	1p35.1	zinc finger and BTB domain containing 8B	4.51e-06	0.604
TMPRSS4	TMPRSS4	56649	11q23.3	transmembrane protease, serine 4	4.54e-06	1.185
MT1L	MT1L	4500	16q13	metallothionein 1L (gene/pseudogene)	4.55e-06	-1.156
TMPRSS3	TMPRSS3	64699	21q22.3	transmembrane protease, serine 3	4.6e-06	0.891
SCG2	SCG2	7857	2q35-q36	secretogranin II	4.62e-06	0.78
HOXB3	HOXB3	3213	17q21.3	homeobox B3	4.66e-06	-0.689
ITGB8	ITGB8	3696	7p21.1	integrin, beta 8	4.66e-06	0.59
TMEM26	TMEM26	219623	10q21.2	transmembrane protein 26	4.74e-06	0.864
PLAT	PLAT	5327	8p12	plasminogen activator, tissue	5e-06	0.61
PGA3	PGA3	643834	11q12.2	pepsinogen 3, group I (pepsinogen A)	5.01e-06	-0.601
EML5	EML5	161436	14q31.3	echinoderm microtubule associated protein like 5	5.09e-06	0.624
MKRN3	MKRN3	7681	15q11-q13	makorin ring finger protein 3	5.32e-06	-0.767
GPRIN2	GPRIN2	9721	10q11.22	G-protein regulated inducer of neurite outgrowth 2	5.51e-06	0.786
AKR1E2	AKR1E2	83592	10p15.1	aldo-keto reductase family 1, member E2	5.63e-06	1.002
GRAMD2	GRAMD2	196996	15q23	GRAM domain containing 2	5.89e-06	0.689
WDR38	WDR38	401551	9q33.3	WD repeat domain 38	6e-06	-0.644
NRCAM	NRCAM	4897	7q31	neuronal cell adhesion molecule	6.16e-06	-0.962
HRH3	HRH3	11255	20q13.33	histamine receptor H3	6.29e-06	0.781
ULBP1	ULBP1	80329	6q25	UL16 binding protein 1	6.32e-06	0.73
PCDHA13	PCDHA13	56136	5q31	protocadherin alpha 13	6.51e-06	-1.083
C3orf57	SPTSSB	165679	3q26.1	serine palmitoyltransferase, small subunit B	6.75e-06	0.743
DNAH8	DNAH8	1769	6p21.2	dynein, axonemal, heavy chain 8	6.75e-06	1.064
PPP1R14C	PPP1R14C	81706	6q24.3-q25.3	protein phosphatase 1, regulatory (inhibitor) subunit 14C	6.95e-06	-0.589
DNAI1	DNAI1	27019	9p13.3	dynein, axonemal, intermediate chain 1	7.02e-06	-0.598
CFD	CFD	1675	19p13.3	complement factor D (adipsin)	7.24e-06	-0.652
PLEKHG7	PLEKHG7	440107	12q22	pleckstrin homology domain containing, family G (with RhoGef domain) member 7	7.35e-06	-0.827
DPYS	DPYS	1807	8q22	dihydropyrimidinase	7.38e-06	-2.412
EDNRB	EDNRB	1910	13q22	endothelin receptor type B	7.39e-06	-0.833
NR2E1	NR2E1	7101	6q21	nuclear receptor subfamily 2, group E, member 1	7.74e-06	0.688
LAMB4	LAMB4	22798	7q31	laminin, beta 4	7.8e-06	0.69
LGALS3	LGALS3	3958	14q22.3	lectin, galactoside-binding, soluble, 3	7.86e-06	-0.645
C6orf138	PTCHD4	442213	6p12.3	patched domain containing 4	7.89e-06	-0.586
PLAC9	PLAC9	219348	10q22.3	placenta-specific 9	7.97e-06	-0.849
XIRP1	XIRP1	165904	3p22.2	xin actin-binding repeat containing 1	8.04e-06	-0.977
TTLL2	TTLL2	83887	6q27	tubulin tyrosine ligase-like family, member 2	8.16e-06	0.671
ITIH5L	ITIH6	347365	Xp11.22-p11.21	inter-alpha-trypsin inhibitor heavy chain family, member 6	8.21e-06	-0.716
CSMD2	CSMD2	114784	1p34.3	CUB and Sushi multiple domains 2	8.29e-06	0.72
KLK11	KLK11	11012	19q13.33	kallikrein-related peptidase 11	8.58e-06	1.29
SPINK8	SPINK8	646424	3p21.31	serine peptidase inhibitor, Kazal type 8 (putative)	8.58e-06	-0.931
MTMR9L	MTMR9LP	339483	1p35.1	myotubularin related protein 9-like, pseudogene	8.62e-06	0.616
KIAA0754	KIAA0754	643314	1p34.3	KIAA0754	8.67e-06	0.761
TMPRSS11F	TMPRSS11F	389208	4q13.2	transmembrane protease, serine 11F	8.71e-06	-0.614
P2RX6	P2RX6	9127	22q11.21	purinergic receptor P2X, ligand-gated ion channel, 6	8.84e-06	-0.623
FAM155A	FAM155A	728215	13q33.3	family with sequence similarity 155, member A	9.43e-06	0.628
B3GALT5	B3GALT5	10317	21q22.3	UDP-Gal:betaGlcNAc beta 1,3-galactosyltransferase, polypeptide 5	9.64e-06	0.899
C17orf55	LINC00482	284185	17q25.3	long intergenic non-protein coding RNA 482	9.97e-06	0.694
C21orf81	ANKRD20A11P	391267	21q11.2	ankyrin repeat domain 20 family, member A11, pseudogene	9.97e-06	-0.605
EFCAB4B	CRACR2A	84766	12p13.32	calcium release activated channel regulator 2A	1.02e-05	0.781
KHDC1L	KHDC1L	100129128	6q13	KH homology domain containing 1-like	1.09e-05	-0.593
PHLDA2	PHLDA2	7262	11p15.4	pleckstrin homology-like domain, family A, member 2	1.14e-05	-0.654
ALB	ALB	213	4q13.3	albumin	1.16e-05	-0.9
DBC1	BRINP1	1620	9q32-q33	bone morphogenetic protein/retinoic acid inducible neural-specific 1	1.16e-05	0.949
NCAM2	NCAM2	4685	21q21.1	neural cell adhesion molecule 2	1.22e-05	-0.688
ZIC3	ZIC3	7547	Xq26.2	Zic family member 3	1.24e-05	1.623
IL1RL2	IL1RL2	8808	2q12	interleukin 1 receptor-like 2	1.26e-05	-0.762
GSTA3	GSTA3	2940	6p12.1	glutathione S-transferase alpha 3	1.32e-05	-0.647
FLJ12825	FLJ12825	440101	12q13.13	uncharacterized LOC440101	1.35e-05	-0.678
ACER1	ACER1	125981	19p13.3	alkaline ceramidase 1	1.36e-05	-0.92
RNF165	RNF165	494470	18q21.1	ring finger protein 165	1.36e-05	0.789
SLC9A3	SLC9A3	6550	5p15.3	solute carrier family 9, subfamily A (NHE3, cation proton antiporter 3), member 3	1.42e-05	0.661
NR5A2	NR5A2	2494	1q32.1	nuclear receptor subfamily 5, group A, member 2	1.44e-05	-0.598
F2RL1	F2RL1	2150	5q13	coagulation factor II (thrombin) receptor-like 1	1.57e-05	-0.827
APOL4	APOL4	80832	22q11.2-q13.2	apolipoprotein L, 4	1.58e-05	0.739
HHIPL2	HHIPL2	79802	1q41	HHIP-like 2	1.59e-05	-0.901
UGT1A9	UGT1A9	54600	2q37	UDP glucuronosyltransferase 1 family, polypeptide A9	1.65e-05	-1.502
ITLN1	ITLN1	55600	1q21.3	intelectin 1 (galactofuranose binding)	1.71e-05	0.787
LOC146336	SSTR5-AS1	146336	16p13.3	SSTR5 antisense RNA 1	1.71e-05	1.324
ABCC6P1	ABCC6P1	653190	16p12.3	ATP-binding cassette, sub-family C, member 6 pseudogene 1 (functional)	1.72e-05	-0.717
HEPACAM	HEPACAM	220296	11q24.2	hepatic and glial cell adhesion molecule	1.85e-05	-0.606
KIF1A	KIF1A	547	2q37.3	kinesin family member 1A	1.85e-05	0.769
PAH	PAH	5053	12q22-q24.2	phenylalanine hydroxylase	1.85e-05	-1.284
GDF10	GDF10	2662	10q11.22	growth differentiation factor 10	1.86e-05	-0.74
ACOT11	ACOT11	26027	1p32.3	acyl-CoA thioesterase 11	2.03e-05	0.598
CECR7	CECR7	100130418	22q11.1	cat eye syndrome chromosome region, candidate 7 (non-protein coding)	2.11e-05	0.994
SLC35F1	SLC35F1	222553	6q22.31	solute carrier family 35, member F1	2.11e-05	-0.872
TSPAN10	TSPAN10	83882	17q25.3	tetraspanin 10	2.12e-05	-0.67
MIR155HG	MIR155HG	114614	---	MIR155 host gene (non-protein coding)	2.14e-05	-0.635
KLB	KLB	152831	4p14	klotho beta	2.16e-05	-0.617
UOX	UOX	391051	1p22	urate oxidase, pseudogene	2.17e-05	0.59
C10orf107	C10orf107	219621	10q21.2	chromosome 10 open reading frame 107	2.19e-05	-0.588
TMEM59L	TMEM59L	25789	19p12	transmembrane protein 59-like	2.19e-05	0.619
RIMS2	RIMS2	9699	8q22.3	regulating synaptic membrane exocytosis 2	2.24e-05	0.613
MT1DP	MT1DP	326343	16q13	metallothionein 1D, pseudogene (functional)	2.4e-05	-0.615
MGC14436	FAM222A-AS1	84983	12q24.11	FAM222A antisense RNA 1	2.43e-05	0.63
PLK5P	PLK5	126520	19p13.3	polo-like kinase 5	2.43e-05	-0.635
DPT	DPT	1805	1q12-q23	dermatopontin	2.49e-05	-0.825
C4A	C4A	720	6p21.3	complement component 4A (Rodgers blood group)	2.54e-05	0.731
AMPD1	AMPD1	270	1p13	adenosine monophosphate deaminase 1	2.56e-05	-0.712
IRS4	IRS4	8471	Xq22.3	insulin receptor substrate 4	2.64e-05	0.798
FRMPD1	FRMPD1	22844	9p13.2	FERM and PDZ domain containing 1	2.68e-05	-0.64
CHRNA1	CHRNA1	1134	2q31.1	cholinergic receptor, nicotinic, alpha 1 (muscle)	2.73e-05	-0.613
MS4A2	MS4A2	2206	11q12-q13	membrane-spanning 4-domains, subfamily A, member 2	2.83e-05	-0.595
GALNTL6	GALNTL6	442117	4q34.1	polypeptide N-acetylgalactosaminyltransferase-like 6	2.86e-05	-0.621
FAM5C	BRINP3	339479	1q31.1	bone morphogenetic protein/retinoic acid inducible neural-specific 3	3.01e-05	-0.819
ENPEP	ENPEP	2028	4q25	glutamyl aminopeptidase (aminopeptidase A)	3.03e-05	-0.611
FAM55D	NXPE4	54827	11q23.2	neurexophilin and PC-esterase domain family, member 4	3.05e-05	1.244
NLRP9	NLRP9	338321	19q13.42	NLR family, pyrin domain containing 9	3.09e-05	0.639
PLD5	PLD5	200150	1q43	phospholipase D family, member 5	3.18e-05	0.738
ZSCAN1	ZSCAN1	284312	19q13.43	zinc finger and SCAN domain containing 1	3.25e-05	0.586
SLC2A3	SLC2A3	6515	12p13.3	solute carrier family 2 (facilitated glucose transporter), member 3	3.31e-05	-0.679
BBOX1	BBOX1	8424	11p14.2	butyrobetaine (gamma), 2-oxoglutarate dioxygenase (gamma-butyrobetaine hydroxylase) 1	3.42e-05	0.586
RELN	RELN	5649	7q22	reelin	3.6e-05	-0.6
IGF2BP2	IGF2BP2	10644	3q27.2	insulin-like growth factor 2 mRNA binding protein 2	3.86e-05	-0.586
ASB5	ASB5	140458	4q34.2	ankyrin repeat and SOCS box containing 5	3.99e-05	-0.611
KLKB1	KLKB1	3818	4q35	kallikrein B, plasma (Fletcher factor) 1	4e-05	-0.587
HIST4H4	HIST4H4	121504	12p12.3	histone cluster 4, H4	4.01e-05	-0.601
SCUBE2	SCUBE2	57758	11p15.3	signal peptide, CUB domain, EGF-like 2	4.08e-05	0.824
LOC644165	BCRP3	644165	22q11.23	breakpoint cluster region pseudogene 3	4.16e-05	0.669
HIST1H2AG	HIST1H2AG	8969	6p22.1	histone cluster 1, H2ag	4.18e-05	-0.673
MAL	MAL	4118	2q11.1	mal, T-cell differentiation protein	4.31e-05	-0.975
TTR	TTR	7276	18q12.1	transthyretin	4.42e-05	-1.108
HAPLN1	HAPLN1	1404	5q14.3	hyaluronan and proteoglycan link protein 1	4.46e-05	-1.081
AVPR1B	AVPR1B	553	1q32	arginine vasopressin receptor 1B	4.49e-05	0.641
SOX2	SOX2	6657	3q26.3-q27	SRY (sex determining region Y)-box 2	4.54e-05	0.716
ZNF835	ZNF835	90485	19q13.43	zinc finger protein 835	4.55e-05	0.659
TEKT1	TEKT1	83659	17p13.1	tektin 1	4.56e-05	-0.881
TG	TG	7038	8q24	thyroglobulin	4.73e-05	0.927
CCNB3	CCNB3	85417	Xp11	cyclin B3	4.95e-05	-0.59
GPR64	GPR64	10149	Xp22.13	G-protein-coupled receptor 64	5.23e-05	-0.614
CTNNA2	CTNNA2	1496	2p12-p11.1	catenin (cadherin-associated protein), alpha 2	5.31e-05	-1.032
FXYD1	FXYD1	5348	19q13.1	FXYD domain containing ion transport regulator 1	5.39e-05	-0.647
CELF5	CELF5	60680	19p13	CUGBP, Elav-like family member 5	5.56e-05	-0.806
CRISP2	CRISP2	7180	6p12.3	cysteine-rich secretory protein 2	5.59e-05	1.276
SCN8A	SCN8A	6334	12q13	sodium channel, voltage gated, type VIII, alpha subunit	5.88e-05	0.594
ROPN1L	ROPN1L	83853	5p15.2	rhophilin associated tail protein 1-like	5.93e-05	-0.839
C1orf130	NCMAP	400746	1p36.11	noncompact myelin associated protein	5.94e-05	-0.675
NEFL	NEFL	4747	8p21	neurofilament, light polypeptide	6.05e-05	1.35
HOTAIR	HOTAIR	100124700	12q13.13	HOX transcript antisense RNA	6.15e-05	-0.928
HBA2	HBA2	3040	16p13.3	hemoglobin, alpha 2	6.4e-05	-0.69
SLC38A11	SLC38A11	151258	2q24.3	solute carrier family 38, member 11	6.43e-05	0.864
A2ML1	A2ML1	144568	12p13.31	alpha-2-macroglobulin-like 1	6.45e-05	-0.792
DSC3	DSC3	1825	18q12.1	desmocollin 3	6.45e-05	0.66
YSK4	MAP3K19	80122	2q21.3	mitogen-activated protein kinase kinase kinase 19	6.64e-05	-0.712
KCTD14	KCTD14	65987	11q14.1	potassium channel tetramerization domain containing 14	6.67e-05	-0.661
KIF12	KIF12	113220	9q32	kinesin family member 12	6.67e-05	-0.807
PTN	PTN	5764	7q33	pleiotrophin	6.81e-05	-0.654
WBSCR27	WBSCR27	155368	7q11.23	Williams Beuren syndrome chromosome region 27	6.81e-05	-0.6
SALL3	SALL3	27164	18q23	spalt-like transcription factor 3	6.84e-05	0.813
ABCC3	ABCC3	8714	17q22	ATP-binding cassette, sub-family C (CFTR/MRP), member 3	6.87e-05	0.78
ELFN2	ELFN2	114794	22q13.1	extracellular leucine-rich repeat and fibronectin type III domain containing 2	7.25e-05	-0.686
BTNL2	BTNL2	56244	6p21.3	butyrophilin-like 2 (MHC class II associated)	7.89e-05	-0.617
CACNA1G	CACNA1G	8913	17q22	calcium channel, voltage-dependent, T type, alpha 1G subunit	7.96e-05	-0.719
DNASE1L2	DNASE1L2	1775	16p13.3	deoxyribonuclease I-like 2	8.23e-05	-0.679
LOC100144604	LINC00930	100144604	15q26.1	long intergenic non-protein coding RNA 930	8.32e-05	-0.838
ST8SIA2	ST8SIA2	8128	15q26	ST8 alpha-N-acetyl-neuraminide alpha-2,8-sialyltransferase 2	8.53e-05	-0.835
REG4	REG4	83998	1p13.1-p12	regenerating islet-derived family, member 4	8.59e-05	0.833
LMAN1L	LMAN1L	79748	15q24.1	lectin, mannose-binding, 1 like	8.98e-05	-0.742
SOX17	SOX17	64321	8q11.23	SRY (sex determining region Y)-box 17	9.21e-05	-0.634
CD38	CD38	952	4p15	CD38 molecule	9.75e-05	-1.054
GADD45B	GADD45B	4616	19p13.3	growth arrest and DNA-damage-inducible, beta	9.97e-05	-0.599
ADH1B	ADH1B	125	4q23	alcohol dehydrogenase 1B (class I), beta polypeptide	0.000102	-0.681
HDC	HDC	3067	15q21.2	histidine decarboxylase	0.000102	-0.621
SHOX2	SHOX2	6474	3q25.32	short stature homeobox 2	0.000102	0.764
CHGB	CHGB	1114	20p12.3	chromogranin B (secretogranin 1)	0.000105	0.815
GLDN	GLDN	342035	15q21.2	gliomedin	0.000105	-0.603
GRM8	GRM8	2918	7q31.3-q32.1	glutamate receptor, metabotropic 8	0.000107	0.636
FBXL16	FBXL16	146330	16p13.3	F-box and leucine-rich repeat protein 16	0.000114	-0.722
CXCL11	CXCL11	6373	4q21.2	chemokine (C-X-C motif) ligand 11	0.000117	0.817
PLIN1	PLIN1	5346	15q26	perilipin 1	0.000117	-0.73
TMEFF2	TMEFF2	23671	2q32.3	transmembrane protein with EGF-like and two follistatin-like domains 2	0.000118	-1.228
DDC	DDC	1644	7p12.2	dopa decarboxylase (aromatic L-amino acid decarboxylase)	0.00012	1.176
FAM110C	FAM110C	642273	2p25.3	family with sequence similarity 110, member C	0.000138	0.661
GPR37	GPR37	2861	7q31	G-protein-coupled receptor 37 (endothelin receptor type B-like)	0.000145	-0.595
SLC2A14	SLC2A14	144195	12p13.31	solute carrier family 2 (facilitated glucose transporter), member 14	0.000146	-0.645
LILRA6	LILRA6	79168	19q13.4	leukocyte immunoglobulin-like receptor, subfamily A (with TM domain), member 6	0.000152	-0.609
TBX4	TBX4	9496	17q21-q22	T-box 4	0.000153	-1.268
AK5	AK5	26289	1p31	adenylate kinase 5	0.000155	-0.76
SLC16A11	SLC16A11	162515	17p13.1	solute carrier family 16, member 11	0.000155	0.612
SPAG6	SPAG6	9576	10p12.2	sperm associated antigen 6	0.000158	-0.904
ANXA8L2		244			0.000165	0.638
ANXA10	ANXA10	11199	4q33	annexin A10	0.00017	-0.616
RTN1	RTN1	6252	14q23.1	reticulon 1	0.000182	0.615
LSAMP	LSAMP	4045	3q13.2-q21	limbic system-associated membrane protein	0.000184	-0.633
PRB3	PRB3	5544	12p13.2	proline-rich protein BstNI subfamily 3	0.000185	0.863
HMGCLL1	HMGCLL1	54511	6p12.1	3-hydroxymethyl-3-methylglutaryl-CoA lyase-like 1	0.000186	-0.687
SSTR1	SSTR1	6751	14q13	somatostatin receptor 1	0.00019	0.82
IGF2	IGF2	3481	11p15.5	insulin-like growth factor 2	0.000196	-0.606
PI16	PI16	221476	6p21.2	peptidase inhibitor 16	0.00021	-0.827
MAPK15	MAPK15	225689	---	mitogen-activated protein kinase 15	0.000215	-0.759
FOXL2	FOXL2	668	3q23	forkhead box L2	0.000219	1.427
UGT1A3	UGT1A3	54659	2q37	UDP glucuronosyltransferase 1 family, polypeptide A3	0.000229	-1.666
ZNF662	ZNF662	389114	3p22.1	zinc finger protein 662	0.000244	0.837
SLC22A3	SLC22A3	6581	6q25.3	solute carrier family 22 (organic cation transporter), member 3	0.000245	0.94
JAKMIP1	JAKMIP1	152789	4p16.1	janus kinase and microtubule interacting protein 1	0.00026	-0.697
TCN1	TCN1	6947	11q11-q12	transcobalamin I (vitamin B12 binding protein, R binder family)	0.000263	1.004
VAX2	VAX2	25806	2p13	ventral anterior homeobox 2	0.000264	0.938
FAM95B1	FAM95B1	100133036	9p12	family with sequence similarity 95, member B1	0.000286	-0.663
NRN1	NRN1	51299	6p25.1	neuritin 1	0.000291	0.685
NR1H4	NR1H4	9971	12q23.1	nuclear receptor subfamily 1, group H, member 4	0.000294	-0.609
SOHLH2	SOHLH2	54937	13q13.3	spermatogenesis and oogenesis specific basic helix-loop-helix 2	0.000296	-1.135
CCK	CCK	885	3p22.1	cholecystokinin	0.000297	-1.256
ABCC11	ABCC11	85320	16q12.1	ATP-binding cassette, sub-family C (CFTR/MRP), member 11	0.000301	-1.289
CCKAR	CCKAR	886	4p15.2	cholecystokinin A receptor	0.000301	0.627
TRPV4	TRPV4	59341	12q24.1	transient receptor potential cation channel, subfamily V, member 4	0.000302	0.774
LGR6	LGR6	59352	1q32.1	leucine-rich repeat containing G-protein-coupled receptor 6	0.000307	-0.69
RBM24	RBM24	221662	6p22.3	RNA binding motif protein 24	0.000312	0.591
PCSK9	PCSK9	255738	1p32.3	proprotein convertase subtilisin/kexin type 9	0.000322	0.651
CXCL14	CXCL14	9547	5q31	chemokine (C-X-C motif) ligand 14	0.000335	0.616
DLL3	DLL3	10683	19q13	delta-like 3 (Drosophila)	0.000346	0.695
CYP4F8	CYP4F8	11283	19p13.1	cytochrome P450, family 4, subfamily F, polypeptide 8	0.000367	1.074
MT1B	MT1B	4490	16q13	metallothionein 1B	0.000367	-0.655
ISM2	ISM2	145501	14q24.3	isthmin 2	0.000373	0.873
PI3	PI3	5266	20q13.12	peptidase inhibitor 3, skin-derived	0.000382	0.723
NTM	NTM	50863	11q25	neurotrimin	0.000384	-0.634
CCDC144A	CCDC144A	9720	17p11.2	coiled-coil domain containing 144A	0.000387	0.646
VSIG2	VSIG2	23584	11q24	V-set and immunoglobulin domain containing 2	0.000396	-0.908
ABP1	AOC1	26	7q36.1	amine oxidase, copper containing 1	0.000413	1.607
ASCL2	ASCL2	430	11p15.5	achaete-scute family bHLH transcription factor 2	0.000432	0.81
PIGR	PIGR	5284	1q31-q41	polymeric immunoglobulin receptor	0.000462	0.863
HIST1H2BG	HIST1H2BG	8339	6p21.3	histone cluster 1, H2bg	0.000471	-0.659
COL22A1	COL22A1	169044	8q24.3	collagen, type XXII, alpha 1	0.000484	1.039
CDC42EP5	CDC42EP5	148170	19q13.42	CDC42 effector protein (Rho GTPase binding) 5	0.000529	-1.028
MT1A	MT1A	4489	16q13	metallothionein 1A	0.00056	-0.896
PNCK	PNCK	139728	Xq28	pregnancy up-regulated nonubiquitous CaM kinase	0.000593	-0.682
LRRC4C	LRRC4C	57689	11p12	leucine rich repeat containing 4C	0.0006	0.645
MTUS2	MTUS2	23281	13q12.3	microtubule associated tumor suppressor candidate 2	0.000635	0.663
CYP4F22	CYP4F22	126410	19p13.12	cytochrome P450, family 4, subfamily F, polypeptide 22	0.000663	0.608
RAB39B	RAB39B	116442	Xq28	RAB39B, member RAS oncogene family	0.000712	0.67
FSTL4	FSTL4	23105	5q31.1	follistatin-like 4	0.000734	0.673
DPYSL4	DPYSL4	10570	10q26	dihydropyrimidinase-like 4	0.00074	-0.587
HIST1H3H	HIST1H3H	8357	6p22.1	histone cluster 1, H3h	0.000786	-0.645
MPPED1	MPPED1	758	22q13.31	metallophosphoesterase domain containing 1	0.000836	0.615
CITED1	CITED1	4435	Xq13.1	Cbp/p300-interacting transactivator, with Glu/Asp-rich carboxy-terminal domain, 1	0.000866	-0.732
AURKB	AURKB	9212	17p13.1	aurora kinase B	0.000893	-0.585
CP	CP	1356	3q23-q25	ceruloplasmin (ferroxidase)	0.000893	1.026
ARMC3	ARMC3	219681	10p12.31	armadillo repeat containing 3	0.000914	-0.724
ARX	ARX	170302	Xp21.3	aristaless related homeobox	0.000916	-0.852
SLC6A17	SLC6A17	388662	1p13.3	solute carrier family 6 (neutral amino acid transporter), member 17	0.000961	-0.68
NPY2R	NPY2R	4887	4q31	neuropeptide Y receptor Y2	0.000971	-0.66
EPO	EPO	2056	7q22	erythropoietin	0.000997	-0.649
PCP2	PCP2	126006	19p13.2	Purkinje cell protein 2	0.00101	-0.588
ACRV1	ACRV1	56	11q24.2	acrosomal vesicle protein 1	0.0011	0.605
CDO1	CDO1	1036	5q23.2	cysteine dioxygenase type 1	0.0011	1.136
RNF212	RNF212	285498	4p16.3	ring finger protein 212	0.00115	0.651
LOC150622	LINC01105	150622	2p25.2	long intergenic non-protein coding RNA 1105	0.0012	-0.664
APLNR	APLNR	187	11q12	apelin receptor	0.00122	-0.641
FAM83E	FAM83E	54854	19q13.33	family with sequence similarity 83, member E	0.00122	-0.762
BMP5	BMP5	653	6p12.1	bone morphogenetic protein 5	0.00124	-1.736
RPRML	RPRML	388394	17q21.32	reprimo-like	0.00125	-0.64
ADAM7	ADAM7	8756	8p21.2	ADAM metallopeptidase domain 7	0.00127	1.049
PPAN-P2RY11	PPAN-P2RY11	692312	19p13	PPAN-P2RY11 readthrough	0.00138	0.866
CKM	CKM	1158	19q13.32	creatine kinase, muscle	0.00142	-0.827
CPLX3	CPLX3	594855	15q24.1	complexin 3	0.00144	-1
MICALCL	MICALCL	84953	11p15.3	MICAL C-terminal like	0.00147	0.711
CFTR	CFTR	1080	7q31.2	cystic fibrosis transmembrane conductance regulator (ATP-binding cassette sub-family C, member 7)	0.00153	0.788
GRP	GRP	2922	18q21.1-q21.32	gastrin-releasing peptide	0.00157	0.759
C13orf30	FAM216B	144809	13q14.11	family with sequence similarity 216, member B	0.00158	-0.666
VIT	VIT	5212	2p22.2	vitrin	0.00161	-0.715
CAPSL	CAPSL	133690	5p13.2	calcyphosine-like	0.00182	-0.883
KCNJ12	KCNJ12	3768	17p11.2	potassium inwardly-rectifying channel, subfamily J, member 12	0.00183	0.725
GJA3	GJA3	2700	13q12.11	gap junction protein, alpha 3, 46kDa	0.00184	0.847
SYT6	SYT6	148281	1p13.2	synaptotagmin VI	0.00192	0.671
CHGA	CHGA	1113	14q32	chromogranin A (parathyroid secretory protein 1)	0.00195	0.597
MPZ	MPZ	4359	1q23.3	myelin protein zero	0.00195	-0.759
KIAA1210	KIAA1210	57481	Xq24	KIAA1210	0.00198	1.018
?		729884			0.00202	-0.692
CEACAM22P	CEACAM22P	388550	19q13.31	carcinoembryonic antigen-related cell adhesion molecule 2, pseudogene	0.00206	-0.954
ABCC6	ABCC6	368	16p13.1	ATP-binding cassette, sub-family C (CFTR/MRP), member 6	0.00234	-0.67
MMP12	MMP12	4321	11q22.3	matrix metallopeptidase 12 (macrophage elastase)	0.00235	0.825
SLC15A1	SLC15A1	6564	13q32.3	solute carrier family 15 (oligopeptide transporter), member 1	0.00243	0.651
PCDHA10	PCDHA10	56139	5q31	protocadherin alpha 10	0.00244	-0.63
CTSG	CTSG	1511	14q11.2	cathepsin G	0.00245	-0.736
CYP27A1	CYP27A1	1593	2q35	cytochrome P450, family 27, subfamily A, polypeptide 1	0.00255	-0.603
LOC157381	LINC00964	157381	8q24.13	long intergenic non-protein coding RNA 964	0.00258	-0.741
EMX2OS	EMX2OS	196047	10q26.1	EMX2 opposite strand/antisense RNA	0.00265	-0.586
C1orf150	GCSAML	148823	1q44	germinal center-associated, signaling and motility-like	0.00267	-0.596
HBA1	HBA1	3039	16p13.3	hemoglobin, alpha 1	0.00269	-1.232
GSTM2	GSTM2	2946	1p13.3	glutathione S-transferase mu 2 (muscle)	0.00278	-0.706
TGM4	TGM4	7047	3p22-p21.33	transglutaminase 4	0.00308	1.168
MYOT	MYOT	9499	5q31	myotilin	0.00324	-0.758
SERPINA3	SERPINA3	12	14q32.1	serpin peptidase inhibitor, clade A (alpha-1 antiproteinase, antitrypsin), member 3	0.00345	0.698
MMP10	MMP10	4319	11q22.3	matrix metallopeptidase 10 (stromelysin 2)	0.00348	0.595
BNC1	BNC1	646	15q25.2	basonuclin 1	0.00349	0.615
MEOX2	MEOX2	4223	7p22.1-p21.3	mesenchyme homeobox 2	0.0035	-0.649
PTPRZ1	PTPRZ1	5803	7q31.3	protein tyrosine phosphatase, receptor-type, Z polypeptide 1	0.00351	-0.603
FLRT3	FLRT3	23767	20p11	fibronectin leucine rich transmembrane protein 3	0.00366	0.619
C2orf54	C2orf54	79919	2q37.3	chromosome 2 open reading frame 54	0.00375	-0.61
PTPN20B	PTPN20B	26095	10q11.22	protein tyrosine phosphatase, non-receptor type 20B	0.0038	1.217
KCNQ2	KCNQ2	3785	20q13.3	potassium voltage-gated channel, KQT-like subfamily, member 2	0.00384	-1.052
LOC100302650	BRE-AS1	100302650	2p23	BRE antisense RNA 1	0.00403	0.632
PCDHA6	PCDHA6	56142	5q31	protocadherin alpha 6	0.00407	-0.816
PTGS2	PTGS2	5743	1q25.2-q25.3	prostaglandin-endoperoxide synthase 2 (prostaglandin G/H synthase and cyclooxygenase)	0.00408	0.695
MUC2	MUC2	4583	11p15.5	mucin 2, oligomeric mucus/gel-forming	0.00416	1.074
LASS1	CERS1	10715	19p12	ceramide synthase 1	0.00425	0.622
ATF7IP2	ATF7IP2	80063	16p13.13	activating transcription factor 7 interacting protein 2	0.00429	-0.66
HIST1H2BH	HIST1H2BH	8345	6p21.3	histone cluster 1, H2bh	0.00449	0.66
S100P	S100P	6286	4p16	S100 calcium binding protein P	0.00469	-0.831
HSPB3	HSPB3	8988	5q11.2	heat shock 27kDa protein 3	0.0047	-0.747
HS3ST6	HS3ST6	64711	16p13.3	heparan sulfate (glucosamine) 3-O-sulfotransferase 6	0.00483	-0.588
FGL1	FGL1	2267	8p22	fibrinogen-like 1	0.00492	0.932
HECW1	HECW1	23072	7p13	HECT, C2 and WW domain containing E3 ubiquitin protein ligase 1	0.00502	-0.606
PDZK1IP1	PDZK1IP1	10158	1p33	PDZK1 interacting protein 1	0.00533	-0.779
GSTM1	GSTM1	2944	1p13.3	glutathione S-transferase mu 1	0.00555	-4.207
CSF3	CSF3	1440	17q11.2-q12	colony stimulating factor 3 (granulocyte)	0.00573	-0.833
SERPINB11	SERPINB11	89778	18q21.33	serpin peptidase inhibitor, clade B (ovalbumin), member 11 (gene/pseudogene)	0.00614	1.211
CPB1	CPB1	1360	3q24	carboxypeptidase B1 (tissue)	0.00623	0.852
DLK2	DLK2	65989	6p21.1	delta-like 2 homolog (Drosophila)	0.0067	0.592
S100A2	S100A2	6273	1q21	S100 calcium binding protein A2	0.00672	0.891
PCDHB5	PCDHB5	26167	5q31	protocadherin beta 5	0.00714	0.802
AG2	C11orf96	387763	11p11.2	chromosome 11 open reading frame 96	0.0076	-0.593
C12orf69	SMCO3	440087	12p12.3	single-pass membrane protein with coiled-coil domains 3	0.00778	-0.698
ANKRD1	ANKRD1	27063	10q23.31	ankyrin repeat domain 1 (cardiac muscle)	0.00838	-0.76
FGF12	FGF12	2257	3q28	fibroblast growth factor 12	0.00851	0.694
ACTC1	ACTC1	70	15q14	actin, alpha, cardiac muscle 1	0.00885	-0.626
NEFH	NEFH	4744	22q12.2	neurofilament, heavy polypeptide	0.00888	0.788
CD207	CD207	50489	2p13	CD207 molecule, langerin	0.0089	0.621
PCDHA1	PCDHA1	56147	5q31	protocadherin alpha 1	0.00894	-1.235
COL10A1	COL10A1	1300	6q21-q22	collagen, type X, alpha 1	0.00922	0.84
KLK12	KLK12	43849	19q13.33	kallikrein-related peptidase 12	0.00994	0.856
NLRP12	NLRP12	91662	19q13.42	NLR family, pyrin domain containing 12	0.0103	-0.666
MMP26	MMP26	56547	11p15	matrix metallopeptidase 26	0.0104	-0.678
UGT1A8	UGT1A8	54576	2q37	UDP glucuronosyltransferase 1 family, polypeptide A8	0.0104	1.047
SNTN	SNTN	132203	3p14.2	sentan, cilia apical structure protein	0.0124	0.788
SORCS1	SORCS1	114815	10q23-q25	sortilin-related VPS10 domain containing receptor 1	0.0129	-0.621
B3GNT3	B3GNT3	10331	19p13.1	UDP-GlcNAc:betaGal beta-1,3-N-acetylglucosaminyltransferase 3	0.013	-0.697
PSCA	PSCA	8000	8q24.2	prostate stem cell antigen	0.0132	0.979
GSTT2	GSTT2	2953	22q11.23	glutathione S-transferase theta 2	0.0134	-0.971
NPY	NPY	4852	7p15.1	neuropeptide Y	0.0134	1.275
ESM1	ESM1	11082	5q11.2	endothelial cell-specific molecule 1	0.0137	-0.696
FAM83B	FAM83B	222584	6p12.1	family with sequence similarity 83, member B	0.0141	0.61
ADAMTS4	ADAMTS4	9507	1q21-q23	ADAM metallopeptidase with thrombospondin type 1 motif, 4	0.0148	-0.883
SLC34A2	SLC34A2	10568	4p15.2	solute carrier family 34 (type II sodium/phosphate contransporter), member 2	0.0164	0.656
FER1L4	FER1L4	80307	20q11.22	fer-1-like family member 4, pseudogene (functional)	0.017	-0.608
GATA5	GATA5	140628	20q13.33	GATA binding protein 5	0.0171	-0.69
GREM2	GREM2	64388	1q43	gremlin 2, DAN family BMP antagonist	0.0172	0.645
MUC6	MUC6	4588	11p15.5	mucin 6, oligomeric mucus/gel-forming	0.0176	-0.594
CEACAM20	CEACAM20	125931	19q13.31	carcinoembryonic antigen-related cell adhesion molecule 20	0.0183	-0.784
KRTAP13-2	KRTAP13-2	337959	21q22.1	keratin associated protein 13-2	0.0188	-0.84
TP63	TP63	8626	3q28	tumor protein p63	0.0191	0.588
CHP2	CHP2	63928	16p12.2	calcineurin-like EF-hand protein 2	0.0195	0.749
SAA1	SAA1	6288	11p15.1	serum amyloid A1	0.0207	0.764
SAA2	SAA2	6289	11p15.1-p14	serum amyloid A2	0.0212	0.682
MSLN	MSLN	10232	16p13.3	mesothelin	0.0213	-0.677
RFX6	RFX6	222546	6q22.1	regulatory factor X, 6	0.0224	0.688
GABRP	GABRP	2568	5q35.1	gamma-aminobutyric acid (GABA) A receptor, pi	0.0228	0.747
PCDHA12	PCDHA12	56137	5q31	protocadherin alpha 12	0.0239	-0.654
PCDHA2	PCDHA2	56146	5q31	protocadherin alpha 2	0.025	-0.717
IL6	IL6	3569	7p21	interleukin 6	0.0273	-0.947
?		652919			0.0306	0.667
ALOX12P2	ALOX12P2	245	17p13	arachidonate 12-lipoxygenase pseudogene 2	0.0314	-0.756
COMP	COMP	1311	19p13.1	cartilage oligomeric matrix protein	0.0319	0.654
ZIC5	ZIC5	85416	13q32.3	Zic family member 5	0.0328	1.11
HSD17B13	HSD17B13	345275	4q22.1	hydroxysteroid (17-beta) dehydrogenase 13	0.0405	0.867
NLRP2	NLRP2	55655	19q13.42	NLR family, pyrin domain containing 2	0.0448	0.89
WNT2	WNT2	7472	7q31.2	wingless-type MMTV integration site family member 2	0.0488	-0.59
C20orf114	BPIFB1	92747	20q11.21	BPI fold containing family B, member 1	0.05	-0.694
