# Supplementary material for: Distinct transcriptional repertoire of the androgen receptor in ETS fusion-negative prostate cancer
Source: Prostate Cancer Prostatic Dis. 2018 Oct 26;22(2):292–302. doi: 10.1038/s41391-018-0103-4 (PMC6760558; doi:10.1038/s41391-018-0103-4)
Supplement: Supplementary file 8 — Table S3 [file 41391_2018_103_MOESM8_ESM.xlsx]

## Sheet: Table S3
Gene Symbol	q	log2 FC
ERG	4.07e-58	1.078
CACNA1D	1.96e-53	0.473
NCALD	1.85e-52	0.172
KCNN4	1.54e-51	0.231
PLA2G7	1.19e-50	0.51
KCNH8	1.78e-49	0.214
WNK2	1.83e-48	0.13
TDRD1	2.45e-48	0.41
GHR	2.09e-44	0.226
RP11-191L9-4	4.7e-43	0.18
INPP4B	6.96e-42	-0.137
FNIP2	9.23e-41	0.239
ZNF765	2.7e-39	0.232
GUCY1A3	4.9e-39	0.412
REXO2	1.05e-37	0.253
ALOX15B	6.16e-37	-0.364
SEPT9	6.16e-37	0.126
AMD1	1.3e-36	0.604
CSGALNACT1	1.69e-36	0.306
MYO6	4.28e-36	0.422
CHRM3-AS2	6.64e-35	0.341
ANPEP	4.3e-34	-0.692
FRK	8.87e-34	0.173
PDE3B	1.36e-33	0.246
SYNJ2BP	5.89e-33	0.232
HES1	7.32e-33	0.239
EML6	9.72e-33	0.077
CDK19	1.07e-32	0.3
AC144450-2	3.01e-32	0.333
LINC01207	4.48e-32	0.662
F5	7.7e-32	0.243
P3H2	9.34e-32	-0.202
PDE8B	2.27e-31	0.218
CHRM3	2.6e-31	0.141
MIPEP	2.6e-31	-0.42
CHN2	1.03e-30	0.1
BCAM	1.36e-30	0.187
AFF3	2.29e-30	-0.297
ITPR3	3.99e-30	0.085
TFF3	6.58e-30	-0.269
RAB27A	7.2e-30	-0.202
KHDRBS3	2.1e-29	0.108
TMEM178A	2.9e-29	0.173
AMPD3	2.92e-29	0.093
VGLL3	4.24e-29	-0.346
RLN1	1.15e-28	-0.331
RP11-64K7-1	1.57e-28	0.536
POTEB2	3.3e-28	-0.356
SH3RF1	4.35e-28	0.302
C1QTNF9B-AS1	6.12e-28	-0.5
LUZP2	1.37e-27	0.263
CD24	4.61e-27	0.806
CNTLN	6.08e-27	0.091
RLN2	1.06e-26	-0.234
CRISP3	1.88e-26	0.456
F3	3.34e-26	0.358
WDR93	4.29e-26	-0.101
EHHADH	4.47e-26	-0.113
RYR2	4.57e-26	-0.097
GGT1	8.47e-26	0.217
SH3YL1	1.82e-25	0.103
GCNT1	1.94e-25	0.313
PCAT4	2.91e-25	-0.799
AC073133-1	3.23e-25	0.184
STEAP4	3.53e-25	0.44
C1QTNF9B	4.17e-25	-0.183
FAM3B	4.51e-25	-0.345
GNMT	6.06e-25	-0.18
SERBP1P6	6.88e-25	0.147
PXDN	8.48e-25	0.11
RPL7P16	1.19e-24	0.573
HPGD	1.38e-24	-0.134
LRRC75B	2.06e-24	0.098
TMC5	2.3e-24	0.274
UGDH	2.89e-24	0.319
RN7SL218P	3.22e-24	-0.665
TXLNGY	4.39e-24	0.214
TNFAIP8	5.31e-24	-0.071
MAGED4B	6.18e-24	0.065
HLA-DMB	6.69e-24	0.16
RP1-207H1-3	7.46e-24	0.285
NDRG1	7.9e-24	0.266
PEX10	8.76e-24	0.096
ANKRD20A5P	9.9e-24	-0.112
FAR2P4	1.48e-23	-0.418
PTPRM	1.72e-23	-0.171
KCNC2	1.75e-23	0.231
LAMC2	1.75e-23	0.07
PABPC1L2B-AS1	2.07e-23	0.745
PRAC1	2.22e-23	0.403
RAB3B	3.87e-23	0.387
IL31RA	4.2e-23	-0.097
KIAA1244	4.21e-23	0.251
MAP7	4.38e-23	0.179
PABPC1L2A	4.92e-23	0.19
CNTNAP2	7.37e-23	-0.146
RP11-588K22-2	1.16e-22	0.255
COL9A2	1.21e-22	0.08
NKAIN1	1.28e-22	0.101
RALGAPA2	1.34e-22	0.304
KCNG3	2.3e-22	0.157
CTD-2311B13-5	2.82e-22	-0.787
ABHD2	3.24e-22	-0.398
HDAC1	3.24e-22	0.121
POTEE	4.1e-22	-0.415
TMEM123	5.01e-22	0.246
SEPP1	5.58e-22	-0.312
LINC01088	5.68e-22	-0.165
TMEM144	5.83e-22	0.11
TMEM45B	6.66e-22	0.126
LINC00920	1.09e-21	0.175
SLC5A4	2.39e-21	0.169
ATP11A	3.42e-21	0.099
RP5-1007F24-1	3.63e-21	0.225
PPP1R1B	4.4e-21	0.135
GGTLC3	4.44e-21	0.139
RP11-341D18-4	5.36e-21	0.1
CDH7	1.15e-20	0.065
FAM21C	1.32e-20	0.149
NPY4R	1.36e-20	0.097
ANKRD20A11P	1.52e-20	-0.076
POTEC	1.82e-20	-0.091
MTCO3P2	1.83e-20	-0.444
TMEM63A	2.14e-20	0.144
NCAPD3	2.45e-20	-0.624
RP11-159H20-3	2.48e-20	0.128
BHLHE41	3.37e-20	0.144
RP3-325F22-5	3.86e-20	0.134
SLC5A1	4.1e-20	0.079
POTEF	4.85e-20	-0.706
RPL7P11	6.26e-20	0.367
GPR110	8.76e-20	0.119
TFAP2A	9.54e-20	0.084
SMS	1.07e-19	-0.423
FAR2P1	1.28e-19	-0.53
ANKRD20A9P	1.46e-19	-0.086
AMACR	1.66e-19	0.565
ACADL	1.74e-19	-0.157
ALDH2	1.96e-19	-0.107
OTX1	2.11e-19	-0.07
PRKD1	2.11e-19	0.181
H2AFY2	2.44e-19	0.075
NPNT	2.45e-19	-0.244
POTEI	2.82e-19	-0.446
ACER3	3.06e-19	0.12
RP11-597D13-9	3.77e-19	0.131
RP11-327O17-2	4.65e-19	0.286
FAM198B	4.71e-19	0.175
POTEKP	5.05e-19	-0.258
RAP1GAP2	5.05e-19	0.082
AZGP1	6.4e-19	-0.419
RAB11A	6.58e-19	0.185
ZNF614	7.21e-19	0.148
CYP4F27P	9.45e-19	-0.496
COL28A1	1.16e-18	-0.117
RP11-20B24-5	1.19e-18	0.263
MAP2	1.32e-18	-0.141
CYP4F35P	1.38e-18	-0.094
RP11-312J18-5	1.95e-18	-0.549
C3orf14	2.08e-18	-0.088
C1QTNF3-AMACR	2.11e-18	0.4
ENPP7P7	2.14e-18	-0.167
TPO	2.19e-18	0.073
CNTNAP3	2.6e-18	0.059
ZNF615	2.81e-18	0.205
SORL1	2.95e-18	0.133
SNAP91	3.08e-18	0.084
ANTXR2	4.32e-18	-0.172
GREB1	4.85e-18	-0.254
MYEF2	6.04e-18	0.086
PDE9A	7.87e-18	0.185
POTED	1.03e-17	-0.122
CYP4F62P	1.1e-17	-0.545
VWA2	1.13e-17	0.085
TTC7B	1.21e-17	-0.063
EPCAM	1.31e-17	0.254
LINC01297	1.33e-17	-0.897
CHDH	1.65e-17	0.087
RCAN3	1.7e-17	-0.222
RGS17	1.72e-17	0.115
GP2	2.15e-17	0.084
PRIM2	3.01e-17	-0.091
TTN	3.07e-17	-0.077
MON1B	3.46e-17	-0.162
RP3-406A7-5	3.8e-17	0.296
PTK7	3.81e-17	0.056
GABRB3	4.35e-17	0.06
POTEM	4.47e-17	-0.854
TRNT1	4.92e-17	0.111
GDF11	5.03e-17	0.089
GGTLC2	5.55e-17	0.079
RP11-433A19-2	5.55e-17	-0.646
SLC26A2	5.77e-17	0.159
ARSD-AS1	6.95e-17	0.349
PREP	7.93e-17	0.066
CDC42SE2	7.98e-17	0.09
PLEKHH1	9.72e-17	0.156
ATP8A2	9.94e-17	0.072
CYP4F30P	1.16e-16	-1.417
GGTLC5P	1.2e-16	0.257
PHLDB2	1.41e-16	0.105
DSC2	1.62e-16	0.17
PLA1A	1.63e-16	0.109
MRPS11P1	1.68e-16	-0.177
HNF1B	1.75e-16	0.075
ITPR1	1.78e-16	0.12
ADAM2	2.41e-16	0.07
SLC44A5	2.59e-16	0.062
AFMID	2.9e-16	0.071
RP11-106E15-1	2.97e-16	-0.237
FMNL2	3.52e-16	0.1
TRIM2	3.81e-16	0.057
HSD17B11	4.57e-16	0.149
COLCA1	5.1e-16	0.185
RP11-465B22-8	5.13e-16	0.138
RP11-1084J3-3	5.37e-16	0.286
SLC45A3	5.55e-16	-0.354
RP13-1016M1-2	5.59e-16	0.178
EFNB2	5.63e-16	-0.183
TENM1	6.25e-16	-0.316
ITM2C	6.32e-16	-0.108
TMPRSS2	7.51e-16	-0.378
ANKRD10	7.98e-16	0.16
LAMC1	8.12e-16	0.114
SERGEF	8.46e-16	0.09
RP11-810K23-10	8.85e-16	-0.201
NEK5	9.36e-16	0.097
RP13-455A7-1	9.5e-16	0.172
RN7SL714P	9.71e-16	-0.24
KIF16B	1.01e-15	0.058
MAPK4	1.12e-15	-0.065
FSIP2	1.19e-15	0.053
STRBP	1.2e-15	0.085
ENDOD1	1.32e-15	-0.242
TBPL1	1.32e-15	-0.125
RGS10	1.33e-15	0.18
RP11-710F7-2	1.34e-15	-0.289
PHOSPHO2	1.41e-15	0.191
MAPK6	1.45e-15	0.132
DNASE2B	1.65e-15	0.114
MAP3K5	1.73e-15	0.11
NIPAL3	1.98e-15	-0.091
EPHA6	2.01e-15	-0.054
XXbac-BPG181M17-5	2.38e-15	0.137
FAR2P2	2.59e-15	-0.442
OR11J5P	2.67e-15	-0.135
RBP7	2.84e-15	-0.129
RP11-884K10-6	3.07e-15	0.258
RP11-536C10-25	3.12e-15	-0.258
RP11-536C10-19	3.2e-15	-1.071
RP11-586K12-5	3.2e-15	-0.289
STRN	3.36e-15	0.127
RP11-212D19-4	3.47e-15	0.117
MESP1	3.49e-15	-0.092
PBOV1	3.81e-15	0.224
GGT3P	4.32e-15	0.073
RORC	4.37e-15	0.065
FAM21A	4.64e-15	0.169
CYP2J2	4.72e-15	-0.066
RP11-33A14-1	4.83e-15	-0.167
RP11-15I11-2	5.19e-15	0.173
ACTBP9	5.43e-15	-0.126
KIAA1324	5.47e-15	0.166
ATP11B	5.53e-15	0.151
OCLN	5.61e-15	0.105
SLC41A1	5.82e-15	-0.088
TMTC4	6.19e-15	0.057
NETO2	6.74e-15	0.058
RP11-326A19-5	6.76e-15	-0.229
EEF2K	6.81e-15	-0.074
RANBP2	6.97e-15	0.153
PCAT14	7.02e-15	1.025
GPR160	7.98e-15	0.16
GTF3C6	7.98e-15	0.225
PACS1	8.84e-15	0.071
SLC12A2	1.08e-14	0.233
ZNF385B	1.18e-14	0.122
CXADRP3	1.24e-14	-0.086
METTL7A	1.31e-14	-0.109
SGCD	1.37e-14	-0.056
RABEP1	1.41e-14	0.177
DACT2	1.54e-14	0.067
KIAA1549	1.66e-14	0.054
CMTM4	1.67e-14	0.1
MARVELD2	1.82e-14	0.103
CPSF1P1	1.84e-14	0.094
RP11-81K13-1	1.97e-14	0.145
UBE2E3	2.12e-14	0.129
FAT1	2.14e-14	0.133
ARSD	2.23e-14	0.073
IFNGR2	2.23e-14	0.123
OR4K6P	2.34e-14	-0.071
POPDC3	2.35e-14	0.074
EML4	2.39e-14	0.103
AC004947-2	2.42e-14	0.086
FAM171A1	2.47e-14	0.077
RHPN2	2.57e-14	0.115
ENC1	2.64e-14	0.109
RGMB-AS1	2.77e-14	0.092
AC009478-1	2.85e-14	0.147
PPFIBP2	2.86e-14	-0.056
CPEB3	3.1e-14	-0.1
PCDHB10	3.46e-14	0.078
KLHL23	4.29e-14	0.069
GLO1	4.34e-14	0.286
CPNE2	4.64e-14	0.06
LRRFIP1P1	4.69e-14	0.122
RBM3	4.81e-14	0.091
NAT1	4.9e-14	-0.06
NOSTRIN	4.96e-14	-0.062
SYNJ2BP-COX16	6.09e-14	0.143
MME	6.54e-14	-0.15
NT5DC1	7.33e-14	0.081
NET1	7.46e-14	0.164
RP13-383K5-4	9.73e-14	0.128
SNRNP40	9.73e-14	0.063
SLC35F5	1.07e-13	0.13
LINC01006	1.12e-13	0.078
EEF1B2	1.32e-13	0.11
RNU6-473P	1.32e-13	-0.265
THUMPD2	1.33e-13	0.059
CD24P4	1.34e-13	0.278
YBX3	1.35e-13	0.145
RPL6	1.78e-13	0.158
CDC42SE1	1.85e-13	0.129
KIF21A	2.01e-13	0.109
GRPEL2P1	2.05e-13	0.135
MRPS31P5	2.08e-13	0.141
LRRFIP1	2.14e-13	0.102
RP11-319E12-1	2.37e-13	0.118
ZMYND8	2.46e-13	0.081
HCG18	2.56e-13	0.079
LRRC7	2.57e-13	0.051
AC092667-2	2.86e-13	-0.102
BCAS1	2.92e-13	-0.157
RP11-433O3-1	3.05e-13	0.551
LMO7-AS1	3.12e-13	-0.097
PPM1H	3.28e-13	0.08
AC003991-3	3.49e-13	0.164
DLX1	3.74e-13	0.079
RHOU	3.74e-13	-0.13
CTD-2547H18-1	3.76e-13	0.183
CYP2U1	3.8e-13	-0.075
SLC39A10	3.97e-13	-0.193
C1QTNF9	3.98e-13	-0.098
TLE1	4.53e-13	0.068
RP11-30B1-1	4.54e-13	0.136
PATZ1	4.63e-13	0.055
LA16c-3G11-7	4.78e-13	-0.565
STX6	5.34e-13	0.057
TUSC7	5.34e-13	-0.076
WASF3	5.35e-13	0.094
RP11-390F4-6	5.99e-13	0.092
RGL2	6.13e-13	0.067
TPT1	6.13e-13	0.159
RP11-474D1-3	6.21e-13	0.055
SHROOM1	6.91e-13	0.076
DNAJC10	7.21e-13	0.119
ARHGAP12	7.41e-13	0.121
SDK1	7.42e-13	0.086
RP11-134K13-2	7.6e-13	-0.086
TANC1	8e-13	0.083
SEL1L3	8.26e-13	0.06
RP11-1105O14-1	9.09e-13	0.195
RP11-12M9-4	9.57e-13	-0.074
TMBIM1	9.84e-13	-0.108
ADPGK-AS1	9.88e-13	-0.097
GLIDR	1.01e-12	0.133
STK39	1.02e-12	0.171
GMNC	1.07e-12	-0.058
OR4K7P	1.17e-12	-0.093
OPHN1	1.45e-12	-0.105
RN7SL674P	1.47e-12	-0.248
TPT1P9	1.56e-12	0.224
RPS7P1	1.59e-12	0.301
LSAMP	1.68e-12	-0.122
CPNE4	1.74e-12	0.335
IKBKB	1.77e-12	0.068
CDON	1.78e-12	0.055
SLC4A4	1.78e-12	-0.38
CTD-2210P15-2	1.79e-12	0.15
PCDHB9	1.79e-12	0.063
AIM1	1.83e-12	0.148
NUDT11	1.97e-12	0.093
AGR2	2.03e-12	0.363
GRIN3A	2.11e-12	0.057
SLC2A12	2.17e-12	-0.244
RP11-496I2-4	2.2e-12	-0.27
CBR4	2.28e-12	0.098
EEF1B2P3	2.28e-12	0.266
RP11-1023L17-1	2.34e-12	0.255
RP4-775C13-1	2.53e-12	0.166
RP11-146E13-8	2.62e-12	-0.23
PCDHB16	2.7e-12	0.094
ANXA4	2.78e-12	-0.107
LPHN2	2.92e-12	-0.111
RP1-90G24-6	3.13e-12	0.305
RNF141	3.24e-12	0.096
NAALADL2	3.43e-12	0.132
WSB2	3.51e-12	0.105
OR51E1	3.62e-12	0.237
RP1-127L4-7	3.86e-12	0.142
RPS15A	4.14e-12	0.089
TMEM220	4.16e-12	-0.106
VSIG2	4.26e-12	-0.113
DPY19L3	4.39e-12	0.079
POTEG	4.43e-12	-0.708
PLK2	4.45e-12	-0.065
HEXA	4.71e-12	0.053
DIP2B	4.89e-12	0.058
SLC25A6	5.1e-12	0.14
HSPB1	5.44e-12	-0.104
NF1P1	5.52e-12	-0.077
DNAH8	5.69e-12	0.062
AP001627-1	5.73e-12	0.163
ADRBK2	5.86e-12	0.091
ARHGDIB	5.86e-12	0.166
IRAK1BP1	5.87e-12	0.064
CCDC6	6.8e-12	0.153
PDP1	6.81e-12	0.084
MFSD6	6.82e-12	0.093
ACSL3	7.19e-12	0.238
RPS10-NUDT3	8.1e-12	-0.196
RP11-435O5-6	8.24e-12	0.094
TBX1	8.66e-12	0.071
C8orf4	8.84e-12	0.417
RPS7P3	9.35e-12	0.206
SLC25A5	9.39e-12	0.101
P2RY1	9.46e-12	0.108
RP11-234K19-1	9.72e-12	-0.168
RP11-162P23-2	1.02e-11	-0.107
H3F3A	1.2e-11	0.206
MAML3	1.22e-11	0.126
CTD-2265D6-2	1.31e-11	0.082
GRAMD4P5	1.38e-11	-0.21
LRRN1	1.45e-11	0.134
AC005062-2	1.55e-11	-0.078
EEF1A1P14	1.55e-11	0.119
TOM1L2	1.55e-11	-0.079
MIR99AHG	1.59e-11	-0.152
CITED2	1.66e-11	-0.096
ZNF845	1.69e-11	0.136
ARHGEF38-IT1	1.78e-11	0.182
ANKRD34B	1.8e-11	0.072
FDFT1	1.87e-11	-0.114
MSL1	2.25e-11	0.058
RPL5	2.3e-11	0.14
RNA5SP31	2.31e-11	0.164
RP11-279F6-1	2.37e-11	0.2
PLCG1	2.43e-11	0.051
RP11-173P15-3	2.86e-11	0.355
SPATA13	2.94e-11	-0.056
N4BP2	3.04e-11	0.065
AC004447-2	3.05e-11	0.14
PPAP2A	3.05e-11	0.314
TRPM2-AS	3.44e-11	0.114
RP11-246K15-1	3.46e-11	-0.158
EEF1B2P6	3.55e-11	0.161
ZNF577	3.73e-11	0.184
GJB1	3.81e-11	0.102
TSC22D3	3.85e-11	-0.069
LINC00992	3.88e-11	0.113
RPF2P1	3.93e-11	0.132
TBC1D3B	3.95e-11	0.094
PAK1IP1	4.15e-11	-0.213
FAM57A	4.19e-11	0.083
SLC44A1	4.3e-11	0.053
MAPT	4.97e-11	0.055
TOX3	5.04e-11	0.094
PHF12	5.08e-11	0.106
RNU6-668P	5.1e-11	0.395
RPF2	5.16e-11	0.112
HNRNPUL1	5.21e-11	0.081
EEF1A1	5.36e-11	0.105
SYNCRIP	5.36e-11	0.105
RP5-1159O4-1	5.41e-11	-0.142
ZNF35	5.74e-11	0.062
RP11-700F16-3	5.8e-11	-0.202
KCNN2	5.89e-11	0.092
PITPNC1	6.11e-11	-0.085
HHIP	6.77e-11	0.085
SCGB1D1	6.93e-11	-0.163
NAA35	7.11e-11	0.068
FXYD3	7.39e-11	-0.098
SUGP2	7.42e-11	0.077
BTG3	7.6e-11	-0.073
ANG	7.73e-11	-0.096
RNU6-806P	7.76e-11	0.334
RBMX	7.82e-11	0.114
TWIST1	7.82e-11	0.075
RNASE4	8.01e-11	-0.095
ADAMTS1	8.19e-11	-0.151
RNU6-1268P	8.54e-11	-0.305
RPS17	8.82e-11	0.092
SENP6	8.83e-11	0.129
PCGEM1	8.98e-11	-0.354
RPS3	9.19e-11	0.133
LINC00844	9.67e-11	-0.088
RP1-90G24-10	9.81e-11	0.11
RP3-406A7-7	1e-10	0.124
RP11-307N16-6	1.05e-10	-0.065
PNKD	1.08e-10	-0.078
SCIN	1.17e-10	-0.058
CCDC159	1.29e-10	0.066
ANKRD10-IT1	1.32e-10	0.253
LINC01087	1.33e-10	-0.361
CD276	1.37e-10	0.075
SMYD3	1.37e-10	0.064
COX16	1.4e-10	0.126
SYNE4	1.43e-10	0.061
RP4-710M3-2	1.47e-10	-0.217
COBL	1.5e-10	-0.062
FABP5P4	1.58e-10	-0.135
TMEM150C	1.71e-10	-0.058
AC009950-2	1.77e-10	-0.094
RP11-311D14-1	1.77e-10	0.267
RP11-305L7-7	1.79e-10	-0.078
RPL34	2.02e-10	0.1
EFR3A	2.1e-10	0.101
MT1G	2.1e-10	-0.246
LNX1-AS1	2.21e-10	0.096
SPECC1	2.21e-10	-0.065
RP5-1159O4-2	2.22e-10	-0.22
ODC1	2.29e-10	0.276
RP11-28F1-2	2.37e-10	-0.16
CBS	2.43e-10	-0.07
OR11H2	2.43e-10	-0.081
ZNF292	2.52e-10	0.108
MSI2	2.75e-10	0.052
ZNF385A	2.77e-10	-0.05
PTGR1	2.81e-10	0.142
RNU6-1049P	2.81e-10	-0.199
RBM7	2.91e-10	0.073
PTPRJ	2.93e-10	0.08
RP11-191L9-5	3.11e-10	0.106
RP11-903H12-5	3.23e-10	-0.127
RCC2	3.34e-10	0.068
CHRM3-AS1	3.48e-10	0.071
SMARCA5	3.48e-10	0.06
RAP1GAP	3.81e-10	0.054
RPS7P11	4.02e-10	0.241
LRG1	4.05e-10	-0.089
KIAA2018	4.08e-10	0.07
RP11-1319K7-1	4.22e-10	0.136
CADPS	4.28e-10	0.053
ELMO2	4.28e-10	0.07
AC004593-3	4.33e-10	0.101
HOMER2	4.33e-10	0.127
RNU6-127P	4.37e-10	-0.156
EEF1A1P6	4.42e-10	0.26
RP11-307O1-1	4.48e-10	0.329
LYRM2	4.5e-10	0.052
PM20D2	4.5e-10	0.134
SNHG3	4.72e-10	0.22
RALGPS2	4.74e-10	-0.056
AUTS2	4.87e-10	-0.059
HEXB	5e-10	0.065
MAGEH1	5.04e-10	-0.122
RPL6P27	5.26e-10	0.235
ACTBP14	5.28e-10	-0.064
RP11-195E2-1	5.44e-10	0.138
RP11-94I2-4	5.44e-10	0.305
SPINK1	5.78e-10	-0.089
BICD1	6.06e-10	0.122
RP11-83M16-5	6.41e-10	-0.125
RP11-506K6-4	6.42e-10	0.121
BAMBI	7e-10	-0.145
RSL1D1	7.05e-10	0.109
FABP5P7	7.08e-10	-0.239
APEX1	7.1e-10	0.063
STXBP6	7.1e-10	-0.055
RPL23AP22	7.11e-10	0.083
ZNF644	7.14e-10	0.093
HMGN2P31	7.19e-10	-0.09
NPY	7.2e-10	0.516
ARHGAP29	7.3e-10	0.124
EEF1A1P9	7.49e-10	0.198
RP11-111F5-4	7.49e-10	0.139
RPL5P4	7.68e-10	0.122
SEMA3E	7.69e-10	-0.057
RGPD2	7.7e-10	0.16
AC002511-2	7.74e-10	0.209
C1orf115	7.99e-10	-0.1
MBOAT1	8.1e-10	-0.093
SLC38A11	8.35e-10	0.331
RP11-115H13-1	8.49e-10	-0.272
MAP4K3	8.77e-10	0.1
EEF1A1P11	8.81e-10	0.166
GULP1	8.85e-10	0.08
ANXA5	8.96e-10	0.141
POTEB3	9.53e-10	-0.095
RP11-75C10-9	9.99e-10	0.076
SMARCE1	9.99e-10	0.066
KCTD14	1.02e-09	-0.074
PCDHB13	1.05e-09	0.051
NUDT3	1.07e-09	-0.107
CH17-140K24-5	1.13e-09	0.127
LSAMP-AS1	1.14e-09	-0.084
SMOC2	1.14e-09	0.051
MLLT6	1.19e-09	0.051
PDSS2	1.2e-09	0.076
NUDT9	1.23e-09	0.062
ZC3H11A	1.25e-09	0.089
ZNF595	1.27e-09	0.114
AC132008-1	1.28e-09	-0.104
RPL22	1.28e-09	0.108
GPR137B	1.3e-09	0.092
C2orf43	1.33e-09	-0.057
ZMIZ1	1.33e-09	-0.103
DMXL1	1.35e-09	-0.287
MYO1E	1.35e-09	0.078
PNISR	1.43e-09	0.137
TGFB3	1.44e-09	-0.11
TSC22D1	1.57e-09	0.199
RP1-283E3-4	1.6e-09	0.122
RPL7AP73	1.62e-09	0.166
MT2A	1.65e-09	-0.168
WDR41	1.68e-09	0.052
NBPF15	1.74e-09	0.129
RAB39B	1.78e-09	0.087
RP11-492D6-3	1.78e-09	0.114
PPP2R2A	1.84e-09	0.072
ZNF146	1.94e-09	0.109
SPG20	2.03e-09	-0.086
NUMA1	2.08e-09	0.085
CTD-2315M5-2	2.11e-09	0.368
DBI	2.11e-09	-0.099
RPS2P5	2.3e-09	0.24
AZGP1P1	2.34e-09	-0.112
ZNF761	2.4e-09	0.29
RNU6-749P	2.45e-09	-0.16
RP11-630I5-1	2.49e-09	0.124
SORD2P	2.53e-09	-0.26
SLC10A7	2.81e-09	0.065
RP11-423H2-3	2.83e-09	-0.114
OTULIN	2.85e-09	-0.062
RPS3AP6	2.88e-09	0.222
TGFBRAP1	2.88e-09	0.097
LDB2	3.01e-09	-0.056
FAM21FP	3.03e-09	0.068
DOCK8	3.12e-09	-0.05
SLC30A5	3.21e-09	0.06
BTF3	3.26e-09	0.118
MAP9	3.31e-09	0.063
RP11-536C10-7	3.31e-09	-0.075
FECH	3.39e-09	-0.074
ABAT	3.41e-09	-0.111
SOX9	3.41e-09	0.082
CRCP	3.51e-09	0.069
MGST2	3.52e-09	0.113
GCLC	3.58e-09	-0.053
PLEKHB2	3.77e-09	0.054
RNF138	3.82e-09	0.121
MPP5	4.09e-09	0.074
IL5RA	4.14e-09	0.054
CITED1	4.17e-09	-0.051
ECE1	4.28e-09	0.059
bP-2189O9-2	4.3e-09	-0.14
SPATS2L	4.31e-09	0.069
MCTP2	4.34e-09	0.072
RP11-864I4-1	4.38e-09	0.087
LINC01031	4.51e-09	0.06
YES1P1	4.59e-09	0.131
AC016700-6	4.67e-09	0.226
GUF1	5.34e-09	0.077
SLC7A8	5.34e-09	-0.072
BICC1	5.4e-09	0.062
EGOT	5.45e-09	0.124
MPPED2	5.61e-09	-0.104
RPL39P3	5.75e-09	0.329
RP11-170M17-2	5.78e-09	0.105
IGF1	5.8e-09	-0.231
QDPR	5.91e-09	0.083
SEMA4G	6e-09	-0.074
ZBTB16	6.35e-09	-0.073
MT1X	6.44e-09	-0.094
SAMD5	6.44e-09	0.17
AGR3	6.93e-09	0.06
RPL7AP6	7.08e-09	0.211
GRAMD4P7	7.21e-09	-0.179
ACTBP2	7.3e-09	-0.072
SLC10A5	7.31e-09	-0.087
LIFR	7.32e-09	-0.169
FAM214A	7.42e-09	0.092
OR5D15P	7.57e-09	-0.169
RP11-135A1-2	7.8e-09	0.169
TP53INP1	7.84e-09	0.152
RGMB	7.86e-09	0.054
TRIM33	7.86e-09	0.087
SAAL1	8.04e-09	0.053
SYCE1L	8.14e-09	-0.058
MT1M	8.15e-09	-0.217
PRKAG2	8.17e-09	0.055
FGD4	8.2e-09	-0.05
DNAJC21	8.27e-09	0.08
PART1	8.32e-09	0.093
SERF1B	8.32e-09	0.066
KLK12	8.39e-09	0.075
KLHL20	8.84e-09	0.052
SHISA9	8.98e-09	-0.055
SNX14	9.14e-09	0.058
ZNF704	9.92e-09	0.074
MED14	9.94e-09	0.079
ZNF511	1e-08	0.066
JAM3	1.01e-08	-0.098
RP11-1134I14-2	1.01e-08	-0.145
NUPR1L	1.02e-08	0.117
RPS3AP5	1.03e-08	0.281
LA16c-83F12-6	1.12e-08	-0.415
PHIP	1.12e-08	0.071
RPL6P12	1.14e-08	0.085
STH	1.14e-08	0.08
RP11-936I5-1	1.16e-08	0.128
RP11-855O10-2	1.17e-08	-0.062
HERC2P2	1.18e-08	0.167
CACNG4	1.2e-08	-0.081
RNU6-957P	1.2e-08	0.289
LINC01193	1.22e-08	-0.062
MANSC1	1.22e-08	0.069
RP11-706O15-1	1.25e-08	0.073
MT1E	1.26e-08	-0.195
AC087491-2	1.27e-08	0.097
RPS21P8	1.29e-08	-0.103
FAM135A	1.37e-08	0.168
VSTM2L	1.42e-08	0.096
CTD-2377D24-4	1.44e-08	0.154
RP11-778D9-4	1.46e-08	0.163
RPS15AP11	1.46e-08	0.164
UBE2Q2P6	1.46e-08	0.177
ALG13	1.48e-08	0.07
C2orf72	1.53e-08	-0.081
RP11-474O21-5	1.54e-08	0.206
SPOPL	1.54e-08	0.057
EEF1A1P7	1.56e-08	0.083
DGUOK-AS1	1.57e-08	0.133
EEF1A1P4	1.57e-08	0.096
SOCS2	1.57e-08	-0.079
THOC1	1.58e-08	0.055
HRCT1	1.6e-08	-0.088
GUSBP3	1.64e-08	0.315
RP11-408P14-1	1.71e-08	0.15
TOX	1.72e-08	0.061
LGALS3	1.74e-08	-0.083
MYBPC1	1.74e-08	-0.334
MEIS3P1	1.77e-08	-0.059
RP11-982M15-8	1.82e-08	0.103
SRSF6	1.82e-08	0.164
LMO7	1.93e-08	-0.053
ATP8B2	1.96e-08	-0.063
RP11-706O15-3	2.01e-08	0.131
PHYHD1	2.02e-08	-0.051
ZNF322	2.08e-08	0.058
TKT	2.11e-08	0.066
APOD	2.12e-08	0.304
RP11-135A1-3	2.14e-08	-0.096
ENOSF1	2.17e-08	0.073
SYTL2	2.19e-08	-0.107
ZNF432	2.19e-08	0.137
BCL9	2.22e-08	0.066
RPL7AP30	2.24e-08	0.197
MINOS1-NBL1	2.26e-08	-0.061
OR7E47P	2.31e-08	0.119
AC009245-3	2.32e-08	0.199
EEF1A1P19	2.33e-08	0.143
AC000089-3	2.39e-08	0.13
EEF1G	2.44e-08	0.134
RP11-190A12-8	2.45e-08	0.152
EEF1A1P8	2.51e-08	0.108
BDP1	2.61e-08	0.081
CNOT6	2.77e-08	0.064
VPS13A	2.8e-08	0.101
EEF1A1P12	2.84e-08	0.099
GUCY1B3	2.86e-08	0.052
PDGFA	2.9e-08	0.066
RPS7P8	2.96e-08	0.091
GUSBP2	2.97e-08	0.091
CRNDE	2.98e-08	0.108
RPS3AP47	3.14e-08	0.225
SCHLAP1	3.2e-08	0.115
ATP6V1G1	3.27e-08	0.176
RP11-388M20-2	3.34e-08	0.224
RNU6-1021P	3.37e-08	-0.173
AC016716-1	3.39e-08	0.112
EEF1A1P13	3.4e-08	0.216
EEF1A1P17	3.45e-08	0.073
MAPKAPK5-AS1	3.47e-08	0.061
WWP2	3.47e-08	0.053
GNB2L1	3.52e-08	0.105
ELOVL5	3.64e-08	0.173
AC078899-3	3.72e-08	-0.094
ZNF326	3.75e-08	0.079
STAG3L5P-PVRIG2P-PILRB	3.86e-08	0.11
C9orf129	3.87e-08	0.103
RP11-554D14-8	3.9e-08	-0.129
AP2S1	4.01e-08	-0.082
RP11-403B2-10	4.03e-08	-0.133
SPIRE1	4.03e-08	0.08
PHKB	4.05e-08	0.097
NACA	4.15e-08	0.079
NFIB	4.15e-08	0.154
RP11-928F19-3	4.18e-08	-0.138
MT1L	4.41e-08	-0.267
HMG20B	4.61e-08	-0.054
PTMS	4.75e-08	-0.181
NBL1	4.78e-08	-0.101
RP11-214N15-5	4.83e-08	0.205
SOCS2-AS1	4.94e-08	-0.157
PHF2	5.28e-08	0.054
ARFIP2	5.52e-08	0.068
RP11-171I2-1	5.53e-08	-0.167
RP11-462L8-2	5.53e-08	0.246
PTPRK	5.54e-08	0.059
RPS15AP1	5.55e-08	0.224
RRAGD	5.6e-08	0.064
RER1	5.64e-08	0.063
GREM1	5.71e-08	0.089
FAR2	5.76e-08	-0.051
INO80D	5.8e-08	0.07
MAPK10	5.93e-08	-0.067
TNFRSF21	5.93e-08	0.072
TCAF1	5.99e-08	-0.074
RFPL2	6.25e-08	0.056
CNPY2	6.49e-08	0.083
RP11-69L16-5	6.78e-08	0.083
RP11-817I4-1	6.83e-08	0.138
MEST	6.85e-08	0.062
INTS10	6.93e-08	0.061
LRRC1	6.93e-08	0.05
RP11-492A10-1	6.96e-08	0.074
TMEM26	6.97e-08	0.055
RP11-466H18-1	7.05e-08	0.237
RP11-53I6-1	7.2e-08	0.126
RPL7P9	7.2e-08	0.261
RGPD6	7.29e-08	0.124
LARP4B	7.32e-08	0.081
GRAMD4P2	7.41e-08	-0.096
FZD4	7.47e-08	0.078
TJP1	7.47e-08	0.107
UGGT1	7.68e-08	0.058
FTH1P12	7.72e-08	0.102
HSPA1A	7.72e-08	-0.186
SLC45A2	8.11e-08	0.055
DMXL2	8.15e-08	0.064
SEC11C	8.2e-08	0.21
EEF1B2P1	8.24e-08	0.093
CATSPER2	8.35e-08	0.059
FTH1P7	8.57e-08	0.155
RP11-565A3-1	8.64e-08	0.08
SS18L2	8.64e-08	0.099
AUH	8.77e-08	-0.1
TMEM135	9.03e-08	0.081
TMEM106C	9.21e-08	0.056
ZMPSTE24	9.38e-08	0.119
ZNF121	9.45e-08	0.13
STXBP1	9.71e-08	0.057
FKBP1A	1.01e-07	0.085
C16orf46	1.02e-07	0.053
RP11-212D19-5	1.02e-07	0.077
SNORA75	1.02e-07	-0.111
CPSF7	1.03e-07	0.058
IFNGR1	1.04e-07	0.091
KIAA1217	1.06e-07	0.086
NARS2	1.06e-07	0.057
FRYL	1.1e-07	0.051
AC025750-5	1.13e-07	0.127
RPL27A	1.18e-07	0.05
GNPTAB	1.22e-07	0.112
C11orf71	1.26e-07	0.078
CTD-2325A15-5	1.31e-07	-0.215
TUBB2A	1.35e-07	-0.089
NUS1	1.37e-07	0.064
NPM1	1.4e-07	0.103
RPS25	1.4e-07	0.115
HYOU1	1.42e-07	0.077
GCC2	1.44e-07	0.12
TARBP1	1.44e-07	0.061
GDPD1	1.46e-07	0.052
KCNK1	1.5e-07	0.078
ANKRD20A8P	1.51e-07	-0.083
DHRS7	1.55e-07	-0.181
EIF2S3L	1.55e-07	0.146
PSMA1	1.67e-07	0.055
ST6GALNAC1	1.72e-07	-0.05
LINC01184	1.75e-07	0.063
NANS	1.75e-07	-0.123
SPOCK1	1.76e-07	0.206
RPL4	1.77e-07	0.084
CDC14A	1.78e-07	0.069
ZNF841	1.78e-07	0.16
GLIPR2	1.83e-07	-0.074
EIF2AK2	1.86e-07	0.093
SRSF1	1.91e-07	0.089
RPL6P25	1.94e-07	0.062
ACSL5	2.01e-07	0.093
EPRS	2.13e-07	0.081
NSMAF	2.13e-07	0.063
SMPDL3A	2.15e-07	-0.086
DHRS3	2.16e-07	0.062
MUC12	2.19e-07	0.142
NHLRC3	2.2e-07	0.051
MIR503HG	2.22e-07	-0.061
CAPRIN1	2.24e-07	0.133
PHF8	2.33e-07	-0.067
FAM171B	2.37e-07	0.05
HERC2P3	2.39e-07	0.103
LBR	2.45e-07	0.069
SNX3	2.53e-07	0.094
IL1R1	2.54e-07	-0.11
RP11-1415C14-3	2.62e-07	0.358
CTB-107G13-1	2.69e-07	-0.062
ACTG1P1	2.7e-07	-0.059
TMEM168	2.72e-07	0.051
RNU6-78P	2.74e-07	0.111
RP11-432J24-2	2.81e-07	0.094
DSCAM-AS1	2.82e-07	-0.052
HECTD1	2.82e-07	0.053
LUC7L	2.9e-07	0.064
MBIP	3e-07	0.059
SPIN4	3.05e-07	0.061
FAM107B	3.09e-07	-0.06
RNU6-582P	3.11e-07	-0.092
TSHZ2	3.11e-07	0.078
EDRF1	3.22e-07	0.087
RP11-334J6-6	3.22e-07	0.093
RP11-388C12-8	3.22e-07	0.251
H3F3BP2	3.28e-07	0.085
RP11-755O11-2	3.33e-07	-0.08
CASD1	3.35e-07	0.067
RPS18P9	3.38e-07	0.119
SUGT1	3.39e-07	0.06
APOL4	3.51e-07	0.072
FLT1	3.57e-07	-0.05
PTN	3.57e-07	-0.215
SNORA11E	3.57e-07	0.188
EXTL2	3.69e-07	-0.071
AC009500-2	3.74e-07	-0.059
ANKH	3.8e-07	-0.114
KLF9	3.8e-07	-0.054
TBX3	3.81e-07	-0.105
RP11-62H20-1	4.07e-07	-0.114
ZNF678	4.37e-07	0.054
GLMP	4.4e-07	0.062
FABP5P1	4.41e-07	-0.209
RP11-431J24-2	4.45e-07	0.101
CLDN1	4.74e-07	0.068
KIF13B	4.78e-07	0.089
ANXA2	4.82e-07	-0.107
ZNF331	4.86e-07	0.06
TMEM2	4.93e-07	0.082
ARF6	4.94e-07	0.101
GLYATL1P4	4.99e-07	0.156
AC083884-8	5.12e-07	0.107
NRP1	5.17e-07	0.076
EPPK1	5.27e-07	0.11
ZNF587	5.27e-07	0.116
LRRC8B	5.3e-07	0.062
RP11-1085N6-1	5.37e-07	0.079
RPS6KA3	5.43e-07	-0.076
TMEM184C	5.44e-07	0.105
ACAD8	5.53e-07	-0.072
MAP1LC3B	5.57e-07	-0.056
RPL7P6	5.6e-07	0.156
PFN1P7	5.84e-07	0.052
PPM1B	5.85e-07	0.054
TMEM205	5.96e-07	0.081
VPS36	6.01e-07	0.098
RP11-272L14-2	6.17e-07	-0.129
PDS5A	6.22e-07	0.077
RP11-349N19-2	6.37e-07	0.123
UBBP2	6.37e-07	-0.122
MYO1C	6.47e-07	-0.05
NDUFB4P2	6.48e-07	0.125
LGALS8	6.59e-07	0.08
SNRPGP13	6.64e-07	0.08
STK36	6.69e-07	0.05
DUSP10	6.77e-07	-0.054
RPL7A	6.88e-07	0.062
UFL1	6.91e-07	0.072
TESC	6.92e-07	0.051
KITLG	7.07e-07	-0.063
SORBS2	7.12e-07	0.06
RPS11P5	7.14e-07	0.192
RAMP2	7.42e-07	-0.063
AKAP12	7.5e-07	-0.061
HSD17B6	7.56e-07	-0.085
BTF3P9	7.66e-07	0.134
RP11-171I2-2	7.73e-07	-0.211
LSM3P4	7.92e-07	-0.337
CEP57	7.97e-07	0.062
RCAN1	8.18e-07	-0.072
CAMK2N1	8.51e-07	0.128
RP11-446J8-1	8.56e-07	-0.088
BBS4	8.66e-07	-0.064
MGA	8.66e-07	0.065
AADAT	8.74e-07	0.102
ADD3	8.74e-07	-0.054
EPB41	8.74e-07	0.069
LLNLF-158E9-1	8.74e-07	-0.093
POLB	8.74e-07	0.076
RBM34	8.74e-07	0.05
RP5-1052I5-2	8.75e-07	0.08
RPL5P6	8.92e-07	0.051
GALNT1	9.14e-07	0.076
RP11-388P9-2	9.24e-07	0.258
CHRNA2	9.39e-07	-0.115
SNHG5	9.61e-07	0.066
UTRN	9.63e-07	0.158
ZNF439	9.66e-07	0.052
STON1	9.75e-07	0.088
KIAA0100	9.79e-07	0.069
WNT5A	9.89e-07	-0.054
RP11-680F20-12	1e-06	0.075
TWISTNB	1.01e-06	0.086
TTC3	1.02e-06	0.125
PQLC3	1.06e-06	-0.063
BTNL2	1.07e-06	-0.05
IWS1	1.07e-06	0.058
MBD6	1.07e-06	0.05
RNF208	1.1e-06	0.076
RP11-163E9-1	1.1e-06	0.217
RP11-680F8-4	1.1e-06	0.112
RPS2	1.11e-06	0.057
RARB	1.12e-06	-0.062
RP11-192C21-1	1.12e-06	0.104
OLA1	1.16e-06	0.082
RPS2P55	1.17e-06	0.151
C1orf64	1.2e-06	-0.056
RP11-806L2-6	1.2e-06	0.214
AC005618-6	1.22e-06	0.077
GCG	1.23e-06	0.052
TRIM27	1.25e-06	0.052
ZC3H14	1.27e-06	0.05
KDM1A	1.28e-06	0.063
CRIPAK	1.33e-06	0.158
CTA-363E6-6	1.36e-06	0.09
RP11-266O15-3	1.36e-06	-0.05
SCARNA22	1.36e-06	-0.299
RGPD3	1.37e-06	0.087
TOM1L1	1.41e-06	0.078
CAPZB	1.42e-06	-0.105
HS2ST1	1.43e-06	0.076
PCDHB11	1.45e-06	0.052
DBN1	1.46e-06	0.053
RASSF6	1.46e-06	-0.061
ERVK3-1	1.5e-06	0.09
FMOD	1.52e-06	0.13
MLEC	1.55e-06	0.093
SHANK2-AS2	1.59e-06	0.094
TAPBP	1.59e-06	0.062
ERBB2IP	1.61e-06	0.116
DSTNP2	1.62e-06	-0.072
DLGAP1	1.67e-06	-0.051
HIST2H2AA4	1.68e-06	-0.118
UBC	1.68e-06	-0.164
EEF2	1.69e-06	0.156
NPEPPS	1.69e-06	0.059
TFAP2A-AS1	1.69e-06	0.052
SNORA79	1.7e-06	-0.229
GAS5	1.77e-06	0.134
MAF	1.77e-06	-0.069
RP3-522D1-2	1.78e-06	0.195
UBE2J1	1.78e-06	0.153
ZNF320	1.78e-06	0.055
DTWD2	1.87e-06	0.063
ZFP91	1.87e-06	0.065
RPL4P4	1.88e-06	0.133
ZNF652	1.88e-06	-0.086
SMEK2	1.98e-06	0.068
EIF3L	2.02e-06	0.108
ANKRD20A3	2.09e-06	-0.057
CTA-228A9-3	2.1e-06	0.122
RPL31	2.1e-06	0.058
TNRC6B	2.11e-06	0.064
CRYAB	2.16e-06	-0.102
NTN4	2.16e-06	0.062
ACPP	2.21e-06	-0.373
CRYL1	2.23e-06	0.05
BRD2	2.24e-06	0.085
XXbac-BPGBPG55C20-2	2.24e-06	0.188
RPLP0	2.29e-06	0.117
NEAT1	2.31e-06	0.22
TOP2B	2.31e-06	0.098
RP11-817I4-2	2.33e-06	0.221
MARCKSL1	2.36e-06	0.081
RP11-350J20-12	2.36e-06	0.109
RP11-305L7-6	2.41e-06	-0.055
BAIAP2L1	2.42e-06	-0.084
ELL2P1	2.42e-06	-0.117
MSH3	2.43e-06	0.056
TPM3P9	2.49e-06	0.235
RP11-117L5-3	2.51e-06	0.088
OR11H12	2.56e-06	-0.128
RGCC	2.58e-06	-0.175
ZNF664	2.59e-06	0.061
CHML	2.63e-06	0.052
CCNC	2.65e-06	0.063
HINT1	2.67e-06	0.078
ZKSCAN1	2.67e-06	0.137
RPL17	2.7e-06	0.068
CSH1	2.77e-06	0.077
RP5-1057J7-1	2.77e-06	0.067
RPS3AP49	2.8e-06	0.137
KIF5B	2.81e-06	0.161
CTC-471J1-2	2.85e-06	0.16
SEPW1	2.88e-06	-0.071
CNN2	2.89e-06	-0.082
AC022210-2	2.91e-06	0.089
OR11J2P	2.91e-06	-0.073
ZNF480	2.92e-06	0.085
RP11-343H19-2	3e-06	-0.069
RP3-486I3-5	3.02e-06	0.085
RPS13	3.04e-06	0.053
ARHGEF38	3.06e-06	0.138
SLMO2	3.06e-06	0.141
PSMD13	3.09e-06	0.054
PRUNE2	3.19e-06	0.095
GSPT2	3.26e-06	0.067
PIK3C2A	3.27e-06	0.068
AC011998-1	3.47e-06	-0.103
TLK1	3.5e-06	0.126
RP11-1415C14-4	3.51e-06	0.214
NAE1	3.57e-06	0.056
GJC3	3.62e-06	-0.051
HECTD4	3.64e-06	0.084
RPL5P34	3.64e-06	0.065
PILRB	3.77e-06	0.055
CCT3	3.78e-06	0.077
KLK11	3.85e-06	0.141
RARS2	3.85e-06	0.076
RP11-51O6-1	3.85e-06	0.132
SMCO4	3.87e-06	0.069
CCDC144NL	3.93e-06	0.052
GCNT2	3.93e-06	-0.073
PYGO1	3.97e-06	0.064
THOC2	4.14e-06	0.074
AC003986-7	4.17e-06	0.141
RPL10	4.26e-06	0.07
AC008746-12	4.27e-06	0.204
RP11-402J6-3	4.42e-06	0.125
CBX3	4.44e-06	0.096
CTA-363E6-2	4.44e-06	0.062
RP5-1180D12-1	4.49e-06	0.176
ARHGEF7	4.54e-06	-0.069
BRINP3	4.55e-06	-0.061
DEFB121	4.69e-06	-0.059
HNRNPA1	4.7e-06	0.083
NDUFAF4	4.76e-06	0.052
C5orf42	4.79e-06	0.064
NBEA	4.79e-06	0.064
CPT1A	4.88e-06	0.054
RPL11	5e-06	0.13
LA16c-306E5-2	5.01e-06	0.083
RPS2P46	5.01e-06	0.075
ATP9A	5.03e-06	0.05
RN7SKP264	5.1e-06	0.094
ADSS	5.27e-06	0.056
RPLP0P6	5.38e-06	0.187
CPD	5.41e-06	0.052
RPL7P1	5.44e-06	0.223
HPN	5.48e-06	0.055
RPL9P18	5.51e-06	0.104
TMSB15A	5.7e-06	0.192
RP11-849F2-7	5.71e-06	0.082
RP11-204K16-1	5.78e-06	0.081
EEF1A1P24	5.94e-06	0.065
PRSS8	5.95e-06	0.064
ZNF649	5.98e-06	0.145
RP11-303E16-8	6e-06	0.175
APELA	6.13e-06	-0.05
ZNF350	6.18e-06	0.155
ANXA2P2	6.28e-06	-0.094
USP34	6.32e-06	0.085
DSG2	6.38e-06	0.093
GDI2	6.41e-06	0.084
SPON2	6.49e-06	-0.234
ZC3H11B	6.5e-06	0.09
RPSAP58	6.58e-06	0.077
RP11-490G8-1	6.65e-06	0.134
SYT7	6.69e-06	-0.103
SUPT20H	6.78e-06	0.052
RPS11P7	6.87e-06	0.089
SNX18P4	6.98e-06	-0.057
SMG5	7.09e-06	0.072
CPSF6	7.17e-06	0.092
PLA2G2A	7.24e-06	0.46
EEF1A1P5	7.26e-06	0.207
RPL7P10	7.26e-06	0.059
RPS15AP12	7.31e-06	0.21
MICAL2	7.37e-06	0.064
HEATR5B	7.4e-06	0.054
HNRNPA1P32	7.46e-06	0.093
RP11-83J16-1	7.47e-06	0.196
GLUD1	7.53e-06	-0.114
RPL7P59	7.62e-06	0.052
ARFGAP3	7.7e-06	0.103
AC116614-1	7.88e-06	-0.165
RP11-219B4-3	7.88e-06	0.239
AC010761-8	7.92e-06	0.104
CANX	8.02e-06	0.115
RP11-318G8-1	8.02e-06	0.127
LRCH1	8.07e-06	0.058
RP11-159D12-5	8.19e-06	0.191
ZBED6	8.25e-06	0.084
RP11-219G10-1	8.32e-06	0.077
RPL31P57	8.39e-06	0.39
ALDH6A1	8.42e-06	-0.092
RPL7P38	8.43e-06	0.051
AP001258-4	8.47e-06	-0.057
RASSF3	8.47e-06	-0.088
SLC1A1	8.61e-06	-0.052
RP11-752P2-1	8.69e-06	-0.056
CTD-3193O13-11	8.72e-06	0.106
SNORD115-32	8.76e-06	0.231
NSFP1	9.02e-06	0.07
ADAM9	9.06e-06	0.073
HNRNPF	9.14e-06	0.067
EIF3EP1	9.38e-06	0.087
RP11-255B23-1	9.43e-06	-0.088
RNA5SP111	9.69e-06	0.188
SLC22A3	9.69e-06	0.115
TAF1D	9.7e-06	0.093
NAA60	9.72e-06	0.053
TMEM87A	9.73e-06	0.071
EIF2AK4	9.75e-06	0.051
UHMK1	9.75e-06	0.054
CTC-512J14-1	9.88e-06	0.126
RP11-534L20-4	1e-05	0.106
IFNAR1	1.01e-05	0.078
HOXB13	1.05e-05	0.1
TDG	1.06e-05	0.067
TIA1	1.06e-05	0.095
CXCL14	1.1e-05	0.118
RPL36	1.13e-05	0.055
RP11-849H4-4	1.17e-05	0.072
AP000281-1	1.21e-05	0.111
PICALM	1.22e-05	0.114
PGM3	1.25e-05	0.118
AC104781-1	1.26e-05	0.108
IGLVI-20	1.26e-05	0.193
LRIG3	1.26e-05	0.051
UPK3A	1.26e-05	-0.078
RP5-964N17-1	1.27e-05	-0.085
RP11-97C16-1	1.28e-05	0.171
RP5-837J1-4	1.28e-05	0.186
MAGED1	1.29e-05	0.059
POM121C	1.29e-05	0.087
OR7E106P	1.32e-05	0.056
PHF14	1.32e-05	0.057
GANAB	1.35e-05	0.066
OR7E148P	1.35e-05	0.052
RPL7AP60	1.35e-05	0.07
RPS13P2	1.37e-05	0.158
GPR125	1.38e-05	0.055
RPS15AP6	1.38e-05	0.106
RP11-71C5-2	1.39e-05	0.09
FAM21EP	1.41e-05	0.088
RPL10AP6	1.41e-05	0.143
AL022344-7	1.42e-05	-0.086
KIAA0368	1.44e-05	0.078
RPL27AP	1.44e-05	0.08
STX19	1.45e-05	0.162
RP11-279F6-2	1.46e-05	0.229
RP11-434O22-2	1.47e-05	-0.057
NONO	1.48e-05	0.054
ST6GAL1	1.51e-05	0.078
LEF1	1.56e-05	0.068
ZNF518B	1.57e-05	0.054
ELK4	1.61e-05	-0.129
GTF2I	1.63e-05	0.102
RP11-368I23-2	1.63e-05	-0.051
MT1P3	1.64e-05	-0.086
RORB	1.65e-05	0.053
PEA15	1.66e-05	-0.11
RP5-1014D13-2	1.66e-05	0.066
TPT1P4	1.66e-05	0.081
ELFN1-AS1	1.67e-05	0.063
CTC-451P13-1	1.69e-05	0.19
PARM1	1.69e-05	-0.115
ACTB	1.71e-05	-0.102
EIF2S3	1.71e-05	0.068
RP11-483P21-2	1.71e-05	0.151
PCBP2	1.74e-05	0.09
RPS14	1.74e-05	0.055
RP11-481C4-2	1.76e-05	0.094
RPSAP54	1.77e-05	0.09
LPAR3	1.78e-05	-0.089
ZNF260	1.78e-05	0.071
RPS3AP44	1.79e-05	0.053
RP11-432M8-12	1.82e-05	0.086
AC026271-5	1.83e-05	0.066
BCLAF1	1.86e-05	0.076
RC3H1	1.86e-05	0.077
RP4-639F20-1	1.87e-05	-0.063
RPS18	1.89e-05	0.055
CMPK1	1.9e-05	0.105
LINC00665	1.9e-05	0.061
SEC63	1.9e-05	0.081
OR7E86P	1.91e-05	0.073
APOC1	1.93e-05	-0.08
RP11-277I20-3	1.94e-05	0.314
RP11-142C4-6	1.96e-05	0.129
BAG3	1.97e-05	-0.066
PIKFYVE	1.97e-05	0.08
RPL7AP66	1.97e-05	0.067
HSPB1P1	2e-05	-0.142
RPL21P28	2e-05	0.248
PRR16	2.03e-05	0.133
RPL17P19	2.03e-05	0.078
SLC17A5	2.03e-05	0.092
RP11-321N4-5	2.04e-05	0.152
TTC37	2.06e-05	0.077
XPO1	2.08e-05	0.064
CTD-3035D6-1	2.1e-05	0.093
TPR	2.11e-05	0.064
LRPPRC	2.12e-05	0.067
CCT4	2.14e-05	0.064
RP11-488C13-1	2.15e-05	0.085
RPL14	2.17e-05	0.078
RPL4P2	2.18e-05	0.079
RP13-820C6-2	2.2e-05	0.139
RPL15P18	2.2e-05	0.067
RPS8	2.2e-05	0.083
CTD-2073O6-1	2.23e-05	0.088
RP11-317F20-2	2.23e-05	-0.103
CPE	2.24e-05	-0.164
RP11-377K22-2	2.25e-05	0.243
RPS4XP14	2.29e-05	0.08
SRP9	2.31e-05	0.111
EIF4G3	2.34e-05	0.05
ICE2	2.39e-05	0.06
ZNF84	2.41e-05	0.053
LRRC37BP1	2.43e-05	0.07
RP11-634B22-4	2.45e-05	0.068
RP11-234A1-1	2.51e-05	0.216
RP3-340B19-2	2.54e-05	0.069
GLB1L3	2.58e-05	-0.062
RPS18P13	2.58e-05	-0.051
TRG-AS1	2.62e-05	-0.057
UBE3A	2.62e-05	0.059
SERBP1	2.64e-05	0.09
ARL5A	2.65e-05	0.052
IFT57	2.67e-05	-0.075
CAMKK2	2.7e-05	-0.141
DDX1	2.73e-05	0.062
RPL13A	2.81e-05	0.06
RP11-346C16-1	2.82e-05	0.11
RPL31P61	2.86e-05	0.101
RPL7P23	2.87e-05	0.142
RPL7P32	2.89e-05	0.09
SUV420H1	2.89e-05	0.056
RPL36AP48	2.9e-05	0.118
RPL4P5	2.97e-05	0.098
CANT1	3.05e-05	0.07
RPL7P26	3.07e-05	0.087
LRRC37A	3.09e-05	0.154
AC006449-2	3.13e-05	0.192
EMBP1	3.14e-05	0.058
COA4	3.15e-05	0.072
DENND4C	3.16e-05	0.067
NQO1	3.16e-05	0.06
SEMA3C	3.16e-05	-0.086
EPHA5-AS1	3.18e-05	0.056
RDH11	3.23e-05	-0.198
TRPC7-AS1	3.23e-05	0.072
BCOR	3.25e-05	0.064
RHOT1P2	3.25e-05	-0.062
ZNF254	3.25e-05	0.053
RP4-706L14-2	3.29e-05	-0.056
RPL18AP3	3.3e-05	0.175
CTSB	3.36e-05	-0.102
RP11-815J21-2	3.36e-05	0.128
OSTC	3.41e-05	0.14
TTTY15	3.45e-05	0.123
CTC-260E6-6	3.46e-05	-0.053
FABP5P2	3.47e-05	-0.069
FBP1	3.47e-05	0.087
TMEM178B	3.47e-05	0.052
RPS17P2	3.56e-05	0.122
SNORD58	3.56e-05	0.101
LL21NC02-21A1-1	3.57e-05	0.094
AC002511-3	3.62e-05	0.06
RP11-513I15-6	3.66e-05	-0.058
PPIAP11	3.67e-05	0.097
RPL28	3.76e-05	0.094
RCOR3	3.77e-05	0.053
ILF3	3.79e-05	0.069
HNRNPA1P12	3.83e-05	0.076
NSUN2	3.84e-05	0.062
RNU6-286P	3.88e-05	-0.118
EIF4B	3.89e-05	0.113
YTHDF3	3.9e-05	0.066
OR7E29P	3.93e-05	0.051
POM121L1P	3.94e-05	0.054
GTF2H2	3.98e-05	0.073
RP1-228H13-1	3.98e-05	0.159
RP11-11H9-2	4.01e-05	-0.08
RP11-712B9-4	4.02e-05	-0.12
RP11-181K3-4	4.07e-05	0.057
PPAPDC2	4.09e-05	-0.072
GNAI1	4.12e-05	0.054
RP11-182E14-1	4.12e-05	-0.058
NUDT21	4.13e-05	0.08
RPSAP9	4.16e-05	0.131
RP11-174E22-2	4.19e-05	-0.065
RNY4P17	4.23e-05	0.134
RP5-1132H15-1	4.23e-05	0.056
RP11-501C14-9	4.24e-05	0.082
JMJD1C	4.26e-05	0.054
RPS3AP12	4.28e-05	0.06
FAM13C	4.29e-05	-0.078
RN7SL435P	4.34e-05	0.084
RP4-777G9-1	4.39e-05	-0.059
FTH1P20	4.4e-05	0.103
HMGXB4	4.42e-05	0.067
RP11-889L3-4	4.43e-05	-0.054
EIF3J	4.46e-05	0.107
ARID4B	4.53e-05	0.059
CTC-458I2-2	4.54e-05	0.067
ALDH1A3	4.56e-05	-0.152
HIST2H2BF	4.58e-05	-0.149
RPL17P26	4.6e-05	0.076
RPL14P1	4.61e-05	0.222
PNN	4.66e-05	0.092
ZFAND5	4.68e-05	0.086
EPC2	4.75e-05	0.066
KNOP1P3	4.76e-05	-0.112
AC005336-4	4.8e-05	-0.071
MPDZ	4.84e-05	0.056
STRAP	4.87e-05	0.076
SEC63P1	4.95e-05	0.128
RP11-677N16-1	5.02e-05	0.054
RPS4Y1	5.02e-05	0.106
PAXBP1	5.04e-05	0.053
RPL34P1	5.04e-05	0.138
SFRP4	5.04e-05	0.145
BDH2	5.07e-05	-0.06
CYR61	5.1e-05	-0.137
ASS1	5.11e-05	0.065
VTI1BP3	5.13e-05	-0.117
HNRNPA1P14	5.16e-05	0.086
OR7E38P	5.19e-05	0.068
RPL13AP5	5.21e-05	0.171
CNPY3	5.22e-05	-0.057
LINC01089	5.35e-05	0.067
MUM1L1	5.38e-05	0.052
CCDC59	5.39e-05	0.053
EEF1B2P2	5.4e-05	0.08
IMPDH2	5.49e-05	0.072
ZFP62	5.51e-05	0.073
PRNP	5.53e-05	-0.058
SIX4	5.54e-05	0.052
LPAR6	5.58e-05	0.06
RP11-557B9-1	5.59e-05	0.195
RP11-302I18-1	5.61e-05	0.051
KTN1	5.62e-05	0.088
AC005518-2	5.69e-05	-0.057
NPM1P27	5.69e-05	0.149
LINC01355	5.71e-05	0.064
CDC42EP5	5.74e-05	-0.088
RPSAP53	5.74e-05	0.058
SC5D	5.76e-05	0.06
RP11-36C20-1	5.81e-05	0.098
TMEM47	5.91e-05	-0.093
RP11-715I4-1	5.98e-05	0.124
SUZ12	6e-05	0.094
FAM204CP	6.05e-05	-0.085
RP11-12G12-7	6.15e-05	-0.158
YES1	6.15e-05	0.071
TOMM6	6.22e-05	0.13
RP11-546B8-5	6.24e-05	0.154
RPL7P36	6.28e-05	0.124
ARG2	6.35e-05	-0.151
RP11-419L20-2	6.37e-05	0.114
STON1-GTF2A1L	6.43e-05	0.058
STAG3L3	6.44e-05	0.075
COX7C	6.45e-05	0.069
SNHG21	6.46e-05	0.07
DANCR	6.51e-05	0.1
METAP2	6.57e-05	0.069
SNX18P9	6.7e-05	-0.081
FAM117B	6.71e-05	0.082
BCRP3	6.75e-05	0.071
RP11-253E3-1	6.76e-05	0.084
NFE2L3	6.77e-05	0.071
ERP29P1	6.8e-05	-0.051
RHOT1P3	6.85e-05	-0.077
BLOC1S6	6.91e-05	0.068
SLC44A4	6.93e-05	0.102
RLIM	7.15e-05	0.069
CS	7.17e-05	0.052
MAP1LC3BP1	7.18e-05	-0.053
NBPF26	7.19e-05	0.111
CH17-360D5-3	7.21e-05	0.056
RPL7P52	7.28e-05	0.097
RPS2P2	7.31e-05	0.154
RP11-280O24-3	7.38e-05	0.06
CD164	7.41e-05	0.138
HAUS1P2	7.51e-05	-0.054
CGNL1	7.56e-05	0.094
DUXAP3	7.56e-05	-0.217
RASEF	7.56e-05	0.072
GDE1	7.58e-05	0.057
RGPD4	7.6e-05	0.054
CCL3	7.64e-05	-0.085
PDIA4	7.64e-05	0.07
EMB	7.67e-05	0.091
SAR1B	7.72e-05	-0.105
GSTA4	7.81e-05	-0.092
NIFK	7.92e-05	0.059
RPL30	7.92e-05	0.06
HIST4H4	7.93e-05	-0.1
HIST1H2BD	7.99e-05	-0.3
GOLGA4	8.06e-05	0.085
RP1-273G13-1	8.06e-05	0.05
RP11-392B6-1	8.09e-05	0.083
RPS3AP39	8.09e-05	0.087
COL14A1	8.2e-05	-0.066
SSBP3	8.37e-05	0.05
POGZ	8.45e-05	0.076
DCAF10	8.5e-05	0.057
ZNF22	8.59e-05	0.074
SMN2	8.62e-05	0.064
ZMYM2	8.68e-05	0.09
CH17-431G21-1	8.69e-05	0.091
RP11-1012A1-4	8.8e-05	-0.111
RPS11	8.8e-05	0.086
SNHG16	8.93e-05	0.067
RP11-174G6-5	8.95e-05	-0.212
SOX4	8.99e-05	0.064
FKBP1C	9.01e-05	0.097
DLGAP1-AS4	9.11e-05	-0.067
BTF3P2	9.13e-05	0.165
CTD-2035E11-5	9.13e-05	0.057
RP11-258C19-7	9.13e-05	0.162
EEF1A2	9.15e-05	-0.053
PWAR6	9.15e-05	0.255
RP4-706A16-3	9.15e-05	0.12
DCAF16	9.16e-05	0.053
TM4SF1	9.19e-05	0.138
CALM1	9.25e-05	-0.068
AC005077-12	9.38e-05	0.084
ELOVL2	9.39e-05	-0.076
PGRMC2	9.42e-05	0.058
STK17B	9.47e-05	0.063
H3F3AP6	9.5e-05	0.206
RP11-977G19-11	9.57e-05	0.171
RPS4X	9.61e-05	0.11
LRRC75A-AS1	9.7e-05	0.052
ZNF528	9.74e-05	0.062
ZNF589	9.77e-05	-0.059
RP11-789C17-1	9.81e-05	-0.064
RP11-142M10-2	9.84e-05	0.071
RP11-554D14-7	9.85e-05	-0.056
MT1HL1	9.88e-05	-0.057
RP11-1084J3-1	9.91e-05	0.098
ARHGEF7-IT1	9.98e-05	0.103
RP11-254B13-1	0.0001	0.132
RNF138P1	0.000101	0.419
SNHG19	0.000102	0.121
TAOK3	0.000102	0.085
YPEL2	0.000102	0.059
KBTBD7	0.000103	0.064
TNRC6C-AS1	0.000103	0.061
RP11-274J15-2	0.000106	-0.088
PGBD4P7	0.000107	0.064
ATP1A1	0.000109	0.132
CD9	0.000109	-0.113
FAM129A	0.000109	-0.109
PTEN	0.000109	-0.05
RPS3AP25	0.000109	0.08
CTA-215D11-4	0.00011	0.067
RPL9P3	0.00011	0.081
CTA-280A3-2	0.000113	0.055
RP11-151F5-2	0.000113	0.151
SNORD115-4	0.000116	0.275
RPL7AP8	0.000118	0.097
SLC25A27	0.000118	0.073
UBB	0.000118	-0.091
GLYATL1P3	0.00012	0.168
GOLM1	0.000121	0.233
AC092610-12	0.000123	0.062
CTC-329H14-1	0.000123	0.075
LDOC1	0.000123	0.067
NBPF8	0.000123	0.093
NCOA1	0.000123	0.061
RNU6-836P	0.000126	0.141
RPL23AP83	0.000126	0.062
GADD45B	0.000127	-0.133
AHSA2	0.000128	0.054
AC006014-7	0.000129	0.104
IGKV1-22	0.000129	0.082
TMEM131	0.000129	0.051
ZNF814	0.000129	0.064
HEXA-AS1	0.00013	0.052
UAP1	0.000131	0.087
ELL2	0.000133	-0.155
RP11-328L11-1	0.000133	0.21
GLUD2	0.000138	-0.063
TMEM30A	0.000138	0.05
RP1-102E24-1	0.00014	0.092
AC006070-12	0.000141	0.115
ATP5G2	0.000141	0.053
SEC16A	0.000141	0.052
LMAN1	0.000144	0.071
RPL24P4	0.000145	0.135
RPS17P8	0.000145	-0.064
RPL7AP58	0.000146	0.065
SLC37A1	0.000146	0.058
CTD-2033A16-2	0.000147	0.058
NEMF	0.000147	0.05
RP11-613D13-5	0.000147	0.052
SKIV2L2	0.000147	0.053
EEF1A1P1	0.000148	0.081
RP11-626E13-1	0.000149	0.085
IL10RB	0.00015	0.05
AC113189-5	0.000151	-0.075
ERVH48-1	0.000151	0.078
TAGLN2	0.000152	-0.062
B3GNT5	0.000154	0.063
HNRNPR	0.000154	0.081
MMADHC	0.000155	0.092
RP11-175I6-1	0.000156	-0.068
RP11-553N16-1	0.000161	0.094
SLC25A5P5	0.000162	0.052
SUZ12P1	0.000164	0.072
CLDN8	0.000165	0.09
CHPT1	0.000166	0.053
INTS6	0.000169	0.055
PPA1	0.000169	0.064
RP11-818C3-1	0.000175	-0.052
H3F3BP1	0.000176	0.06
BAG2	0.000177	0.086
RPS23	0.00018	0.072
BTF3P5	0.000183	0.07
CTD-2503I6-1	0.000183	0.131
PCMTD2	0.000184	0.052
WDR45B	0.000193	0.084
ZNF43	0.000193	0.068
CTD-2583A14-11	0.000194	0.108
RPS2P7	0.000194	0.051
NUS1P2	0.000196	0.057
PTPN13	0.000199	-0.086
CENPN	0.000201	0.116
ATRX	0.000202	0.053
RP11-288C18-1	0.000204	0.075
RP11-727A23-5	0.000204	0.075
COL12A1	0.000205	-0.077
CTB-50E14-5	0.000206	0.096
STAG3L5P	0.000206	0.112
CCT6A	0.000208	0.065
ICA1	0.000211	0.052
RP11-223C24-1	0.000211	-0.051
IGFBP2	0.000214	-0.059
SNORD116-23	0.000215	0.216
RP11-358L22-3	0.000217	0.102
RP6-105D16-1	0.000221	0.098
STT3A	0.000221	0.074
RP11-536C10-20	0.000224	-0.076
CTSL	0.000225	0.091
RP11-232D9-4	0.000226	0.069
DDX18	0.000228	0.063
NOB1	0.000228	0.064
RP11-67P15-1	0.000228	0.058
RP11-146N23-1	0.000232	0.059
ZDHHC20	0.000232	0.061
AC008991-1	0.000236	-0.082
REV3L	0.00024	0.05
RPL36P4	0.000241	0.053
RP11-727A23-11	0.000242	0.132
RP3-368A4-6	0.000245	0.138
OR7E21P	0.000246	0.058
NPM1P39	0.000248	0.156
RP11-925D8-6	0.000249	-0.097
CD2AP	0.000253	0.07
RNA5SP195	0.000255	0.192
RP11-182N22-9	0.000255	0.084
RP11-356O9-1	0.000261	-0.269
ZDHHC9	0.000261	0.069
RP11-215A21-2	0.000262	0.08
PLEKHS1	0.000263	-0.089
RP11-332O19-2	0.000263	0.272
RPL7P25	0.000263	0.052
SNORD33	0.000266	0.245
CD68	0.000267	-0.068
CTD-2161E19-1	0.00027	0.062
EBPL	0.00027	0.052
FBXO28	0.000271	0.079
PVRL3	0.000275	0.081
RP11-568K15-1	0.000276	-0.061
SC22CB-1E7-1	0.000276	0.073
NME2P1	0.000277	0.148
EIF3D	0.000278	0.058
ITGA6	0.000279	0.058
RPS4XP13	0.000279	0.06
UBE2G1	0.000279	0.079
MT1A	0.00028	-0.115
RP11-303E16-2	0.00028	0.619
RPL12L3	0.000283	0.159
FTH1P11	0.000284	0.095
RP1-40E16-11	0.000285	-0.155
RP11-312B8-2	0.000287	0.082
RP11-583F2-6	0.000287	0.208
TMSB4XP6	0.000287	-0.213
UQCRC2	0.000287	0.064
RP11-798G7-7	0.000289	0.232
PCGF3	0.000293	0.053
RP11-627K11-6	0.000294	0.087
TMSB4X	0.000295	-0.122
BZW2	0.000297	0.053
GS1-358P8-4	0.000297	0.131
CACNA1C-IT3	0.000299	0.08
CTD-2031P19-5	0.0003	-0.089
LSM14A	0.000302	0.083
RP11-504P24-8	0.000303	0.084
ATAD1	0.000304	-0.068
KIAA0430	0.000308	0.057
DDI2	0.00031	0.055
KDM6A	0.00031	0.05
ARHGAP32	0.000315	0.051
RP11-370I10-11	0.000315	0.074
C1orf21	0.000317	-0.052
MTRNR2L7	0.000317	-0.152
RNU2-27P	0.000321	0.117
SNORD36B	0.000321	0.231
HSPA1B	0.000322	-0.15
RMST	0.000325	-0.054
SORD	0.000328	-0.053
SSBP1	0.00033	0.053
GPR143P	0.000333	-0.076
RBMXL1	0.000333	0.058
RP11-1042B17-4	0.000334	0.134
CTD-2653B5-1	0.000335	-0.083
LGALS1	0.000335	-0.063
NBPF9	0.000335	0.093
ZNF404	0.000337	0.066
PPIP5K2	0.000343	0.055
PCMTD1	0.000346	0.069
CFD	0.000347	-0.095
NAALADL2-AS3	0.000347	0.088
RP11-597A11-10	0.000349	-0.05
CTA-363E6-3	0.00035	0.086
RP11-345P4-10	0.00035	0.11
EZR	0.000352	-0.085
DHTKD1	0.000354	-0.051
COPB1	0.000355	0.052
ZNF350-AS1	0.000355	0.18
CPA3	0.000356	-0.05
CTD-2224J9-8	0.000358	0.111
SETP14	0.000358	0.12
TMEM204	0.000358	0.054
MTATP8P2	0.000359	-0.239
RP4-591N18-2	0.00036	0.053
GRM7-AS2	0.000361	0.062
RNU6-652P	0.000378	0.106
CTD-3220F14-1	0.000379	0.066
AC005262-4	0.000384	0.12
KRTCAP3	0.000387	0.052
SNORD115-5	0.00039	0.175
RP3-337H4-6	0.000398	0.054
RP11-26J3-4	0.0004	-0.119
RP11-798G7-4	0.000411	0.161
USP9Y	0.000413	0.078
RPL31P11	0.000418	0.083
RPL34P6	0.000418	0.06
WDR26	0.000421	0.053
RP11-64K12-1	0.000422	0.052
NSA2	0.000426	0.075
PHYHIPL	0.000426	-0.05
RP11-144I2-1	0.000428	0.192
COX5BP6	0.00043	0.148
LDHB	0.000432	0.094
TMSB4XP4	0.000432	-0.095
RNU6-1005P	0.000433	0.104
ADH5	0.000434	-0.058
TRA2A	0.000438	0.065
BIK	0.00044	0.076
SETX	0.00044	0.059
TBC1D3I	0.000446	0.076
IGLV2-33	0.000448	0.067
CTC-444N24-11	0.000453	0.128
RP11-254G11-1	0.000458	0.07
RP11-364L4-1	0.000464	0.065
IPO5	0.000465	0.059
RNU4-80P	0.000465	0.107
SNORD115-3	0.000465	0.155
CTD-2349P21-5	0.000466	0.095
RPS3P7	0.000466	0.067
SNORD50A	0.000467	0.187
RP11-212P7-2	0.00047	0.073
BMPR1B	0.000472	0.15
RP3-404F18-5	0.000472	0.135
SNORD15A	0.000472	0.209
GOLGA8A	0.000475	0.089
RNU6-1233P	0.000476	0.106
RPL27	0.000485	0.079
FAM103A1	0.000486	0.07
MRPS18AP1	0.000487	-0.109
RN7SL456P	0.000488	-0.098
RP1-309I22-2	0.000488	-0.065
ATP2C1	0.000493	0.078
NEK3	0.000498	0.056
SCAF11	0.000498	0.054
AC010468-1	0.0005	0.095
RP11-20O24-4	0.000501	0.23
SNAPC3	0.000502	0.058
RMST_2	0.000507	-0.267
ZNF559-ZNF177	0.000507	0.05
PAQR6	0.000513	0.055
CTC-559E9-5	0.000516	0.106
ZBTB8OS	0.000518	0.056
ESCO1	0.000522	0.051
RP11-291L19-1	0.000523	0.09
SUB1	0.000528	0.052
CTD-2288F12-1	0.00053	-0.066
MT-ND5	0.000533	-0.236
KLK4	0.00054	-0.137
RP11-70F11-2	0.000542	0.191
TMSB4XP8	0.000542	-0.147
TPT1P11	0.00055	0.067
RP11-536C10-26	0.000553	-0.061
RP11-187O7-1	0.000554	0.12
RP11-389O22-5	0.000555	0.08
TOP1	0.00056	0.064
PFN2	0.000561	0.071
CNOT1	0.000562	0.06
SEMA6A	0.000568	0.063
YIPF1	0.00057	-0.06
RPL32	0.000573	0.055
RP11-384F7-2	0.000579	-0.056
RP4-594I10-3	0.000579	-0.055
HNRNPA1P35	0.000581	0.101
NRGN	0.000586	-0.056
RALGAPB	0.000588	0.066
RP11-815J4-6	0.000588	0.055
ANXA2R	0.000589	0.055
SEMA6A-AS1	0.000589	0.06
PPP3CA	0.00059	0.138
RP11-21K12-2	0.000593	0.108
BMPR1B-AS1	0.000594	0.069
EIF4E2P1	0.000594	0.055
NAALADL2-AS2	0.000594	0.129
RPS16	0.000595	0.134
RP11-531F16-4	0.000603	0.103
COX5A	0.000607	0.135
TRGV5	0.00062	-0.055
UBXN4	0.00062	0.067
PSCA	0.000621	0.062
RNA5SP219	0.000623	0.116
PFN1P2	0.000624	0.056
RP11-600F24-1	0.000624	0.057
RPL13AP7	0.000624	0.086
RPL5P18	0.000625	0.068
BTBD1	0.000632	0.052
PHF3	0.000632	0.059
COPA	0.000634	0.064
AIMP2	0.000637	0.059
RPL31P63	0.000638	0.095
RP11-452L6-1	0.000651	0.105
SON	0.000653	0.085
SNRPCP3	0.000654	0.091
RP11-277I20-2	0.000655	0.19
SNORD32A	0.000661	0.193
FNBP4	0.000662	0.068
CTD-2269E23-2	0.000671	0.116
EIF3S5P1	0.000673	0.063
SRSF9	0.000678	0.061
RP11-171I2-3	0.000696	-0.095
RP11-556K13-1	0.000697	0.135
MTATP6P1	0.000704	-0.226
PVT1	0.000705	0.06
RP11-25G10-2	0.000711	0.056
MAML2	0.000712	-0.075
RP4-760C5-3	0.000718	0.096
ZNF880	0.000722	0.067
RP11-744O11-2	0.000723	0.231
AC005795-1	0.000727	0.074
ALMS1-IT1	0.000727	0.069
TRGC2	0.000734	-0.207
ANP32A	0.000736	0.082
RP11-475C16-1	0.000737	0.096
XRCC6	0.000737	0.08
RNF43	0.000741	0.052
MT-TC	0.000744	-0.213
HIST2H4B	0.000748	-0.123
RBBP6	0.000753	0.067
MT-ND4L	0.000754	-0.184
SCARNA18	0.00076	-0.118
DDX39B	0.000762	0.05
RPL19	0.000763	0.065
EGR1	0.000767	-0.308
ZNF207	0.000767	0.091
RP11-91P24-1	0.000769	0.107
RP11-120K24-4	0.000775	0.058
EPC1	0.000776	0.052
RP11-36N20-1	0.00078	0.055
AC125232-1	0.000783	0.092
RP11-226L15-5	0.000784	0.123
AC006296-2	0.000785	-0.056
CCND1	0.000785	-0.051
CHRDL1	0.000785	-0.064
ILF2	0.000785	0.085
EIF4BP7	0.000787	0.091
ENO1	0.000789	0.07
RP11-29P20-1	0.000799	0.064
ARV1	0.000809	0.051
RP11-592N21-1	0.000809	0.155
ERGIC1	0.000815	0.071
RAPH1	0.000822	-0.055
PHC1P1	0.000823	0.05
DDX6	0.000825	0.088
RP11-356K23-2	0.000831	-0.063
ZFYVE16	0.000835	0.058
AC004453-8	0.000839	0.164
ELF3	0.000849	0.09
ARPC3	0.000853	0.073
RP11-53B2-2	0.000854	0.05
MTX2	0.000856	0.067
RP11-451M19-2	0.000861	0.065
GABPB1-AS1	0.000869	0.076
RP5-837J1-1	0.000873	0.064
ERP29	0.000874	-0.069
RN7SL767P	0.000879	-0.123
STXBP5	0.000884	0.053
SGMS1	0.000888	0.054
RP11-536C10-13	0.000892	-0.068
RPL41	0.000893	0.076
PAICS	0.000894	0.053
PAPOLA	0.000897	0.062
JUN	0.00091	-0.184
AP000354-4	0.000919	0.081
AC073046-25	0.000925	0.055
CTC-490G23-4	0.000931	0.227
CTB-119C2-1	0.000938	0.145
MRPL57	0.00094	0.11
RP11-400K9-4	0.000948	-0.074
DKFZp434P228	0.000953	0.07
RP11-157J24-2	0.000954	-0.071
TBCA	0.000956	0.056
BCAP31P1	0.000958	-0.066
MYADM	0.000958	-0.117
AC017080-1	0.000962	0.079
RPL10AP2	0.000963	0.101
RN7SKP253	0.000969	0.105
RPL37P2	0.000969	0.2
TRAJ54	0.00098	-0.078
HIPK2	0.000995	0.075
PRKDC	0.000996	0.055
LINC00328-2P	0.000999	-0.201
NNMT	0.000999	-0.052
RN7SL236P	0.001	-0.059
ARL17B	0.00101	0.075
ENPP4	0.00101	0.059
LNPEP	0.00101	0.053
RNU6-768P	0.00101	-0.058
RP11-386M24-9	0.00101	-0.054
RP11-763B22-4	0.00101	0.097
RP1-278C19-8	0.00101	-0.075
MT-RNR1	0.00102	-0.225
SNORD45C	0.00102	0.057
ZNF506	0.00102	0.069
RSRC2	0.00103	0.06
HIST1H2BG	0.00104	-0.128
RAB23	0.00104	0.087
SERINC5	0.00104	0.124
AL133244-1	0.00105	0.077
AP000473-5	0.00105	-0.078
RPL31P15	0.00105	0.056
TOMM20	0.00105	0.079
NPIPP1	0.00107	0.084
PUM2	0.00107	0.068
SF1	0.00107	0.057
TIMM9	0.00108	0.082
RP11-244N20-7	0.00109	0.059
RP1-65P5-3	0.00109	0.176
CLCN3	0.0011	0.051
CTC-260E6-4	0.0011	-0.085
RP11-318C24-1	0.00111	0.172
RPS6	0.00111	0.085
BCLAF1P1	0.00112	0.072
CHL1-AS1	0.00112	-0.058
GRAMD4P1	0.00112	-0.052
RP11-84O12-3	0.00112	0.092
RP11-706O15-7	0.00113	0.198
HNRNPK	0.00115	0.065
HCAR1	0.00116	-0.061
BCL6	0.00117	-0.064
NEFH	0.00117	0.297
RNU6-701P	0.00117	-0.082
USPL1	0.00119	0.057
ZNF649-AS1	0.00119	0.075
LCLAT1	0.00121	0.071
RN7SL480P	0.00122	-0.086
RP11-106M3-1	0.00122	0.087
RP11-66H6-3	0.00122	-0.054
CPM	0.00123	-0.059
AC096772-6	0.00124	0.072
RP11-91I11-1	0.00124	0.075
RPL34P18	0.00124	0.115
FCER1G	0.00126	-0.059
[truncated: 1,048 more rows]
