# Supplementary material for: Distinct transcriptional repertoire of the androgen receptor in ETS fusion-negative prostate cancer
Source: Prostate Cancer Prostatic Dis. 2018 Oct 26;22(2):292–302. doi: 10.1038/s41391-018-0103-4 (PMC6760558; doi:10.1038/s41391-018-0103-4)
Supplement: Supplementary file 9 — Table S4 [file 41391_2018_103_MOESM9_ESM.xlsx]

## Sheet: Table S4
TCGA Symbol	Gene Symbol	Gene ID	Gene Location	Description	AR target ChIPseq (n=160)	In Heatmap (n=131)	ETS Category
RLN1	RLN1	6013	9p24.1	relaxin 1	YES	YES	ETS- Up
ANPEP	ANPEP	290	15q25-q26	alanyl (membrane) aminopeptidase	NO	NO	ETS- Up
PCOTH	C1QTNF9B-AS1	542767	13q12	C1QTNF9B antisense RNA 1	NO	NO	ETS- Up
ALOX15B	ALOX15B	247	17p13.1	arachidonate 15-lipoxygenase, type B	YES	YES	ETS- Up
VGLL3	VGLL3	389136	3p12.1	vestigial-like family member 3	NO	NO	ETS- Up
C3orf14	C3orf14	57415	3p14.2	chromosome 3 open reading frame 14	YES	YES	ETS- Up
HPGD	HPGD	3248	4q34-q35	hydroxyprostaglandin dehydrogenase 15-(NAD)	NO	NO	ETS- Up
GNMT	GNMT	27232	6p12	glycine N-methyltransferase	YES	YES	ETS- Up
PRIM2	PRIM2	5558	6p12-p11.1	primase, DNA, polypeptide 2 (58kDa)	NO	NO	ETS- Up
AFF3	AFF3	3899	2q11.2-q12	AF4/FMR2 family, member 3	YES	YES	ETS- Up
MT1E	MT1E	4493	16q13	metallothionein 1E	NO	NO	ETS- Up
TFF3	TFF3	7033	21q22.3	trefoil factor 3 (intestinal)	NO	NO	ETS- Up
C1orf64	C1orf64	149563	1p36.13	chromosome 1 open reading frame 64	NO	NO	ETS- Up
PCGEM1	PCGEM1	64002	2q32	PCGEM1, prostate-specific transcript (non-protein coding)	NO	NO	ETS- Up
SPINK1	SPINK1	6690	5q32	serine peptidase inhibitor, Kazal type 1	NO	NO	ETS- Up
LOC647309	GMNC	647309	3q28	geminin coiled-coil domain containing	NO	NO	ETS- Up
MIPEP	MIPEP	4285	13q12	mitochondrial intermediate peptidase	NO	NO	ETS- Up
C1QTNF9B	C1QTNF9B	387911	13q12.12	C1q and tumor necrosis factor related protein 9B	NO	NO	ETS- Up
RLN2	RLN2	6019	9p24.1	relaxin 2	NO	NO	ETS- Up
FAM3B	FAM3B	54097	21q22.3	family with sequence similarity 3, member B	NO	NO	ETS- Up
EPHA6	EPHA6	285220	3q11.2	EPH receptor A6	NO	NO	ETS- Up
NCAPD3	NCAPD3	23310	11q25	non-SMC condensin II complex, subunit D3	YES	YES	ETS- Up
MESP1	MESP1	55897	15q26.1	mesoderm posterior basic helix-loop-helix transcription factor 1	YES	YES	ETS- Up
CXADRP2	CXADRP2	646243	15q11.2	coxsackie virus and adenovirus receptor pseudogene 2	NO	NO	ETS- Up
CYP2J2	CYP2J2	1573	1p31.3-p31.2	cytochrome P450, family 2, subfamily J, polypeptide 2	YES	YES	ETS- Up
ODZ1	TENM1	10178	Xq25	teneurin transmembrane protein 1	NO	NO	ETS- Up
IL31RA	IL31RA	133396	5q11.2	interleukin 31 receptor A	NO	NO	ETS- Up
SMS	SMS	6611	Xp22.1	spermine synthase	YES	YES	ETS- Up
SCIN	SCIN	85477	7p21.3	scinderin	NO	NO	ETS- Up
MON1B	MON1B	22879	16q23.1	MON1 secretory trafficking family member B	NO	NO	ETS- Up
COL28A1	COL28A1	340267	7p21.3	collagen, type XXVIII, alpha 1	NO	NO	ETS- Up
LOC284233	CYP4F35P	284233	18p11.21	cytochrome P450, family 4, subfamily F, polypeptide 35, pseudogene	NO	NO	ETS- Up
EHHADH	EHHADH	1962	3q26.3-q28	enoyl-CoA, hydratase/3-hydroxyacyl CoA dehydrogenase	NO	NO	ETS- Up
GLB1L3	GLB1L3	112937	11q25	galactosidase, beta 1-like 3	NO	NO	ETS- Up
MYBPC1	MYBPC1	4604	12q23.2	myosin binding protein C, slow type	YES	YES	ETS- Up
GPR81	HCAR1	27198	12q24.31	hydroxycarboxylic acid receptor 1	NO	NO	ETS- Up
INPP4B	INPP4B	8821	4q31.21	inositol polyphosphate-4-phosphatase, type II, 105kDa	YES	YES	ETS- Up
ACADL	ACADL	33	2q34	acyl-CoA dehydrogenase, long chain	NO	NO	ETS- Up
CHRNA2	CHRNA2	1135	8p21	cholinergic receptor, nicotinic, alpha 2 (neuronal)	NO	NO	ETS- Up
SYCE1L	SYCE1L	100130958	16q23.1	synaptonemal complex central element protein 1-like	NO	NO	ETS- Up
LOC440905	FAR2P1	440905	2q21.1	fatty acyl CoA reductase 2 pseudogene 1	NO	NO	ETS- Up
LRG1	LRG1	116844	19p13.3	leucine-rich alpha-2-glycoprotein 1	NO	NO	ETS- Up
MAP2	MAP2	4133	2q34-q35	microtubule-associated protein 2	YES	YES	ETS- Up
EEF1A2	EEF1A2	1917	20q13.3	eukaryotic translation elongation factor 1 alpha 2	NO	NO	ETS- Up
EFNB2	EFNB2	1948	13q33	ephrin-B2	YES	YES	ETS- Up
ACAD8	ACAD8	27034	11q25	acyl-CoA dehydrogenase family, member 8	YES	YES	ETS- Up
ST6GALNAC1	ST6GALNAC1	55808	17q25.1	ST6 (alpha-N-acetyl-neuraminyl-2,3-beta-galactosyl-1,3)-N-acetylgalactosaminide alpha-2,6-sialyltransferase 1	NO	NO	ETS- Up
STXBP6	STXBP6	29091	14q12	syntaxin binding protein 6 (amisyn)	YES	YES	ETS- Up
ABHD2	ABHD2	11057	15q26.1	abhydrolase domain containing 2	YES	YES	ETS- Up
C15orf21	HMGN2P46	283651	15q21.1	high mobility group nucleosomal binding domain 2 pseudogene 46	NO	NO	ETS- Up
GREB1	GREB1	9687	2p25.1	growth regulation by estrogen in breast cancer 1	YES	YES	ETS- Up
POTEG	POTEG	404785	14q11.2	POTE ankyrin domain family, member G	NO	NO	ETS- Up
C1QTNF9	C1QTNF9	338872	13q12.12	C1q and tumor necrosis factor related protein 9	NO	NO	ETS- Up
MT1H	MT1H	4496	16q13	metallothionein 1H	NO	NO	ETS- Up
WDR93	WDR93	56964	15q26.1	WD repeat domain 93	NO	NO	ETS- Up
ANKRD20B	ANKRD20A8P	729171	2q11.1	ankyrin repeat domain 20 family, member A8, pseudogene	NO	NO	ETS- Up
SLC45A3	SLC45A3	85414	1q32.1	solute carrier family 45, member 3	YES	YES	ETS- Up
CNTNAP2	CNTNAP2	26047	7q35	contactin associated protein-like 2	YES	YES	ETS- Up
SLC10A5	SLC10A5	347051	8q21.13	solute carrier family 10, member 5	NO	NO	ETS- Up
SLC1A1	SLC1A1	6505	9p24	solute carrier family 1 (neuronal/epithelial high affinity glutamate transporter, system Xag), member 1	NO	NO	ETS- Up
C1orf115	C1orf115	79762	1q41	chromosome 1 open reading frame 115	NO	NO	ETS- Up
IGFBP2	IGFBP2	3485	2q35	insulin-like growth factor binding protein 2, 36kDa	YES	YES	ETS- Up
COL12A1	COL12A1	1303	6q12-q13	collagen, type XII, alpha 1	YES	YES	ETS- Up
SLC2A12	SLC2A12	154091	6q23.2	solute carrier family 2 (facilitated glucose transporter), member 12	YES	YES	ETS- Up
NPNT	NPNT	255743	4q24	nephronectin	NO	NO	ETS- Up
ENDOD1	ENDOD1	23052	11q21	endonuclease domain containing 1	YES	YES	ETS- Up
BAMBI	BAMBI	25805	10p12.3-p11.2	BMP and activin membrane-bound inhibitor	NO	NO	ETS- Up
RHOU	RHOU	58480	1q42.11-q42.3	ras homolog family member U	YES	YES	ETS- Up
PNKD	PNKD	25953	2q35	paroxysmal nonkinesigenic dyskinesia	NO	NO	ETS- Up
TMPRSS2	TMPRSS2	7113	21q22.3	transmembrane protease, serine 2	YES	YES	ETS- Up
TTN	TTN	7273	2q31	titin	NO	NO	ETS- Up
DHRS7	DHRS7	51635	14q23.1	dehydrogenase/reductase (SDR family) member 7	NO	NO	ETS- Up
CCL3	CCL3	6348	17q12	chemokine (C-C motif) ligand 3	NO	NO	ETS- Up
BBS4	BBS4	585	15q22.3-q23	Bardet-Biedl syndrome 4	YES	YES	ETS- Up
ABAT	ABAT	18	16p13.2	4-aminobutyrate aminotransferase	YES	YES	ETS- Up
FECH	FECH	2235	18q21.3	ferrochelatase	YES	YES	ETS- Up
KLK4	KLK4	9622	19q13.41	kallikrein-related peptidase 4	YES	YES	ETS- Up
H2AFJ	H2AFJ	55766	12p12.3	H2A histone family, member J	YES	YES	ETS- Up
HIST1H1C	HIST1H1C	3006	6p21.3	histone cluster 1, H1c	NO	NO	ETS- Up
HMG20B	HMG20B	10362	19p13.3	high mobility group 20B	NO	NO	ETS- Up
C21orf81	ANKRD20A11P	391267	21q11.2	ankyrin repeat domain 20 family, member A11, pseudogene	NO	NO	ETS- Up
NANS	NANS	54187	9p24.1-p23	N-acetylneuraminic acid synthase	YES	YES	ETS- Up
LDHB	LDHB	3945	12p12.2-p12.1	lactate dehydrogenase B	NO	NO	ETS- Dn
GNPTAB	GNPTAB	79158	12q23.2	N-acetylglucosamine-1-phosphate transferase, alpha and beta subunits	YES	YES	ETS- Dn
FAM135A	FAM135A	57579	6q13	family with sequence similarity 135, member A	YES	YES	ETS- Dn
HEXA	HEXA	3073	15q24.1	hexosaminidase A (alpha polypeptide)	NO	NO	ETS- Dn
ITPR1	ITPR1	3708	3p26.1	inositol 1,4,5-trisphosphate receptor, type 1	YES	YES	ETS- Dn
PHLDB2	PHLDB2	90102	3q13.2	pleckstrin homology-like domain, family B, member 2	YES	YES	ETS- Dn
CEACAM1	CEACAM1	634	19q13.2	carcinoembryonic antigen-related cell adhesion molecule 1 (biliary glycoprotein)	NO	NO	ETS- Dn
B3GNT5	B3GNT5	84002	3q28	UDP-GlcNAc:betaGal beta-1,3-N-acetylglucosaminyltransferase 5	YES	YES	ETS- Dn
SORL1	SORL1	6653	11q23.2-q24.2	sortilin-related receptor, L(DLR class) A repeats containing	YES	YES	ETS- Dn
BHLHE41	BHLHE41	79365	12p12.1	basic helix-loop-helix family, member e41	NO	NO	ETS- Dn
HES1	HES1	3280	3q28-q29	hes family bHLH transcription factor 1	NO	NO	ETS- Dn
EPPK1	EPPK1	83481	8q24.3	epiplakin 1	NO	NO	ETS- Dn
TOX	TOX	9760	8q12.1	thymocyte selection-associated high mobility group box	NO	NO	ETS- Dn
C15orf34	HEXA-AS1	80072	15q23	HEXA antisense RNA 1	NO	NO	ETS- Dn
SLC22A3	SLC22A3	6581	6q25.3	solute carrier family 22 (organic cation transporter), member 3	NO	NO	ETS- Dn
ACSL5	ACSL5	51703	10q25.1-q25.2	acyl-CoA synthetase long-chain family member 5	YES	YES	ETS- Dn
TRIM2	TRIM2	23321	4q31.3	tripartite motif containing 2	YES	YES	ETS- Dn
C8orf4	C8orf4	56892	8p11.2	chromosome 8 open reading frame 4	YES	YES	ETS- Dn
RORB	RORB	6096	9q22	RAR-related orphan receptor B	NO	NO	ETS- Dn
SEPT9	SEPT9	10801	17q25	septin 9	YES	YES	ETS- Dn
TMSB15B	TMSB15B	286527	Xq22.2	thymosin beta 15B	NO	NO	ETS- Dn
VWA2	VWA2	340706	10q25.3	von Willebrand factor A domain containing 2	NO	NO	ETS- Dn
ZNF439	ZNF439	90594	19p13.2	zinc finger protein 439	NO	NO	ETS- Dn
H2AFY2	H2AFY2	55506	10q22.1	H2A histone family, member Y2	NO	NO	ETS- Dn
CLDN1	CLDN1	9076	3q28-q29	claudin 1	NO	NO	ETS- Dn
FAM171B	FAM171B	165215	2q32.1	family with sequence similarity 171, member B	NO	NO	ETS- Dn
HNF1B	HNF1B	6928	17q12	HNF1 homeobox B	YES	YES	ETS- Dn
FRK	FRK	2444	6q21-q22.3	fyn-related Src family tyrosine kinase	YES	YES	ETS- Dn
KLK11	KLK11	11012	19q13.33	kallikrein-related peptidase 11	NO	NO	ETS- Dn
LOC389493	NUPR1L	389493	7p11.2	nuclear protein, transcriptional regulator, 1-like	NO	NO	ETS- Dn
RFPL2	RFPL2	10739	22q12.3	ret finger protein-like 2	NO	NO	ETS- Dn
CNTNAP3	CNTNAP3	79937	9p13.1	contactin associated protein-like 3	NO	NO	ETS- Dn
PDE8B	PDE8B	8622	5q13.3	phosphodiesterase 8B	YES	YES	ETS- Dn
F3	F3	2152	1p22-p21	coagulation factor III (thromboplastin, tissue factor)	NO	NO	ETS- Dn
GP2	GP2	2813	16p12	glycoprotein 2 (zymogen granule membrane)	YES	YES	ETS- Dn
SLC10A7	SLC10A7	84068	4q31.22	solute carrier family 10, member 7	YES	YES	ETS+ Up
KIAA1324	KIAA1324	57535	1p13.3	KIAA1324	NO	NO	ETS+ Up
FMNL2	FMNL2	114793	2q23.3	formin-like 2	NO	NO	ETS+ Up
PDE9A	PDE9A	5152	21q22.3	phosphodiesterase 9A	YES	YES	ETS+ Up
TMEM2	TMEM2	23670	9q21.13	transmembrane protein 2	YES	YES	ETS+ Up
CYorf15A	TXLNGY	246126	Yq11.222	taxilin gamma pseudogene, Y-linked	NO	NO	ETS+ Up
TLE1	TLE1	7088	9q21.32	transducin-like enhancer of split 1 (E(sp1) homolog, Drosophila)	YES	YES	ETS+ Up
CXCL14	CXCL14	9547	5q31	chemokine (C-X-C motif) ligand 14	NO	NO	ETS+ Up
UBE2E3	UBE2E3	10477	2q32.1	ubiquitin-conjugating enzyme E2E 3	NO	NO	ETS+ Up
PHOSPHO2	PHOSPHO2	493911	2q31.1	phosphatase, orphan 2	NO	NO	ETS+ Up
CD276	CD276	80381	15q23-q24	CD276 molecule	NO	NO	ETS+ Up
GLO1	GLO1	2739	6p21.3-p21.1	glyoxalase I	NO	NO	ETS+ Up
RAB39B	RAB39B	116442	Xq28	RAB39B, member RAS oncogene family	NO	NO	ETS+ Up
HDAC1	HDAC1	3065	1p34	histone deacetylase 1	NO	NO	ETS+ Up
SHROOM1	SHROOM1	134549	5q31.1	shroom family member 1	NO	NO	ETS+ Up
FAM198B	FAM198B	51313	4q32.1	family with sequence similarity 198, member B	YES	YES	ETS+ Up
KIAA1549	KIAA1549	57670	7q34	KIAA1549	NO	NO	ETS+ Up
RHPN2	RHPN2	85415	19q13.11	rhophilin, Rho GTPase binding protein 2	YES	YES	ETS+ Up
SMOC2	SMOC2	64094	6q27	SPARC related modular calcium binding 2	NO	NO	ETS+ Up
STK39	STK39	27347	2q24.3	serine threonine kinase 39	YES	YES	ETS+ Up
DSC2	DSC2	1824	18q12.1	desmocollin 2	NO	NO	ETS+ Up
ZNF614	ZNF614	80110	19q13.41	zinc finger protein 614	NO	NO	ETS+ Up
SPIN4	SPIN4	139886	Xq11.1	spindlin family, member 4	NO	NO	ETS+ Up
PXDN	PXDN	7837	2p25	peroxidasin homolog (Drosophila)	YES	YES	ETS+ Up
ZNF432	ZNF432	9668	19q13.41	zinc finger protein 432	NO	NO	ETS+ Up
ENC1	ENC1	8507	5q13	ectodermal-neural cortex 1 (with BTB domain)	NO	NO	ETS+ Up
ZNF615	ZNF615	284370	19q13.41	zinc finger protein 615	NO	NO	ETS+ Up
BICC1	BICC1	80114	10q21.1	BicC family RNA binding protein 1	NO	NO	ETS+ Up
REXO2	REXO2	25996	11q23.2	RNA exonuclease 2	YES	YES	ETS+ Up
OCLN	OCLN	4950			YES	YES	ETS+ Up
FAT1	FAT1	2195	4q35	FAT atypical cadherin 1	NO	NO	ETS+ Up
KLK12	KLK12	43849	19q13.33	kallikrein-related peptidase 12	NO	NO	ETS+ Up
CMTM4	CMTM4	146223	16q21-q22.1	CKLF-like MARVEL transmembrane domain containing 4	NO	NO	ETS+ Up
PABPC1L2A	PABPC1L2A	340529	Xq13.2	poly(A) binding protein, cytoplasmic 1-like 2A	NO	NO	ETS+ Up
SLC38A11	SLC38A11	151258	2q24.3	solute carrier family 38, member 11	NO	NO	ETS+ Up
TMEM26	TMEM26	219623	10q21.2	transmembrane protein 26	NO	NO	ETS+ Up
C11orf92	COLCA1	399948	11q23.1	colorectal cancer associated 1	YES	YES	ETS+ Up
GUCY1A3	GUCY1A3	2982	4q31.1-q31.2	guanylate cyclase 1, soluble, alpha 3	YES	YES	ETS+ Up
ACER3	ACER3	55331	11q13.5	alkaline ceramidase 3	NO	NO	ETS+ Up
PPP1R1B	PPP1R1B	84152	17q12	protein phosphatase 1, regulatory (inhibitor) subunit 1B	NO	NO	ETS+ Up
NBPF15	NBPF15	284565	1q21.2	neuroblastoma breakpoint family, member 15	NO	NO	ETS+ Up
APOD	APOD	347	3q29	apolipoprotein D	NO	NO	ETS+ Up
SLC26A2	SLC26A2	1836	5q31-q34	solute carrier family 26 (anion exchanger), member 2	YES	YES	ETS+ Up
GCG	GCG	2641	2q36-q37	glucagon	NO	NO	ETS+ Up
STEAP4	STEAP4	79689	7q21.12	STEAP family member 4	YES	YES	ETS+ Up
CD24	CD24	100133941	6q21	CD24 molecule	NO	NO	ETS+ Up
UGDH	UGDH	7358	4p15.1	UDP-glucose 6-dehydrogenase	YES	YES	ETS+ Up
NBPF16	NBPF15	728936			NO	NO	ETS+ Up
HSD17B11	HSD17B11	51170	4q22.1	hydroxysteroid (17-beta) dehydrogenase 11	YES	YES	ETS+ Up
GGTLC2	GGTLC2	91227	22q11.22	gamma-glutamyltransferase light chain 2	NO	NO	ETS+ Up
KIAA1244	KIAA1244	57221	6q23.3	KIAA1244	YES	YES	ETS+ Up
PDE3B	PDE3B	5140	11p15.1	phosphodiesterase 3B, cGMP-inhibited	NO	NO	ETS+ Up
TMC5	TMC5	79838	16p12.3	transmembrane channel-like 5	YES	YES	ETS+ Up
CHN2	CHN2	1124	7p15.3	chimerin 2	YES	YES	ETS+ Up
NUDT11	NUDT11	55190	Xp11.22	nudix (nucleoside diphosphate linked moiety X)-type motif 11	YES	YES	ETS+ Up
ITPR3	ITPR3	3710	6p21	inositol 1,4,5-trisphosphate receptor, type 3	YES	YES	ETS+ Up
FNIP2	FNIP2	57600	4q32.1	folliculin interacting protein 2	NO	NO	ETS+ Up
ATP11A	ATP11A	23250	13q34	ATPase, class VI, type 11A	YES	YES	ETS+ Up
MYO6	MYO6	4646	6q13	myosin VI	YES	YES	ETS+ Up
AGR3	AGR3	155465	7p21.1	anterior gradient 3	NO	NO	ETS+ Up
GDF11	GDF11	10220	12q13.2	growth differentiation factor 11	NO	NO	ETS+ Up
KCNN2	KCNN2	3781	5q22.3	potassium intermediate/small conductance calcium-activated channel, subfamily N, member 2	YES	YES	ETS+ Up
MUC12	MUC12	10071	7q22	mucin 12, cell surface associated	NO	NO	ETS+ Up
CDK19	CDK19	23097	6q21	cyclin-dependent kinase 19	NO	NO	ETS+ Up
NPY	NPY	4852	7p15.1	neuropeptide Y	NO	NO	ETS+ Up
CSGALNACT1	CSGALNACT1	55790	8p21.3	chondroitin sulfate N-acetylgalactosaminyltransferase 1	NO	NO	ETS+ Up
PCDHB10	PCDHB10	56126	5q31	protocadherin beta 10	NO	NO	ETS+ Up
WNK2	WNK2	65268	9q22.3	WNK lysine deficient protein kinase 2	NO	NO	ETS+ Up
AMPD3	AMPD3	272	11p15	adenosine monophosphate deaminase 3	NO	NO	ETS+ Up
LRRN1	LRRN1	57633	3p26.2	leucine rich repeat neuronal 1	NO	NO	ETS+ Up
GGT1	GGT1	2678	22q11.23	gamma-glutamyltransferase 1	NO	NO	ETS+ Up
GGT3P	GGT3P	2679	22q11.21	gamma-glutamyltransferase 3 pseudogene	NO	NO	ETS+ Up
PCDHB9	PCDHB9	56127	5q31	protocadherin beta 9	NO	NO	ETS+ Up
PEX10	PEX10	5192	1p36.32	peroxisomal biogenesis factor 10	YES	YES	ETS+ Up
OR51E1	OR51E1	143503	11p15.4	olfactory receptor, family 51, subfamily E, member 1	NO	NO	ETS+ Up
PLA2G2A	PLA2G2A	5320	1p35	phospholipase A2, group IIA (platelets, synovial fluid)	NO	NO	ETS+ Up
HLA-DMB	HLA-DMB	3109	6p21.3	major histocompatibility complex, class II, DM beta	YES	YES	ETS+ Up
ZNF385B	ZNF385B	151126	2q31.2-q31.3	zinc finger protein 385B	YES	YES	ETS+ Up
NCALD	NCALD	83988	8q22.2	neurocalcin delta	YES	YES	ETS+ Up
RGS17	RGS17	26575	6q25.3	regulator of G-protein signaling 17	NO	NO	ETS+ Up
PLA2G7	PLA2G7	7941	6p21.2-p12	phospholipase A2, group VII (platelet-activating factor acetylhydrolase, plasma)	NO	NO	ETS+ Up
COL9A2	COL9A2	1298	1p33-p32	collagen, type IX, alpha 2	NO	NO	ETS+ Up
LRRC7	LRRC7	57554	1p31.1	leucine rich repeat containing 7	NO	NO	ETS+ Up
TMEM45B	TMEM45B	120224	11q24.3	transmembrane protein 45B	NO	NO	ETS+ Up
F5	F5	2153	1q23	coagulation factor V (proaccelerin, labile factor)	YES	YES	ETS+ Up
POPDC3	POPDC3	64208	6q21	popeye domain containing 3	NO	NO	ETS+ Up
IL5RA	IL5RA	3568	3p26-p24	interleukin 5 receptor, alpha	NO	NO	ETS+ Up
PPYR1	NPY4R	5540	10q11.2	neuropeptide Y receptor Y4	YES	YES	ETS+ Up
GRIN3A	GRIN3A	116443	9q31.1	glutamate receptor, ionotropic, N-methyl-D-aspartate 3A	YES	YES	ETS+ Up
CHRM3	CHRM3	1131	1q43	cholinergic receptor, muscarinic 3	YES	YES	ETS+ Up
KCNG3	KCNG3	170850	2p21	potassium voltage-gated channel, subfamily G, member 3	YES	YES	ETS+ Up
KCNH8	KCNH8	131096	3p24.3	potassium voltage-gated channel, subfamily H (eag-related), member 8	YES	YES	ETS+ Up
NKAIN1	NKAIN1	79570	1p35.2	Na+/K+ transporting ATPase interacting 1	YES	YES	ETS+ Up
CRISP3	CRISP3	10321	6p12.3	cysteine-rich secretory protein 3	NO	NO	ETS+ Up
ERG	ERG	2078	21q22.3	v-ets avian erythroblastosis virus E26 oncogene homolog	YES	YES	ETS+ Up
CNTLN	CNTLN	54875	9p22.2	centlein, centrosomal protein	NO	NO	ETS+ Up
GREM1	GREM1	26585	15q13.3	gremlin 1, DAN family BMP antagonist	NO	NO	ETS+ Up
LAMC2	LAMC2	3918	1q25-q31	laminin, gamma 2	NO	NO	ETS+ Up
GHR	GHR	2690	5p13-p12	growth hormone receptor	YES	YES	ETS+ Up
SLC5A1	SLC5A1	6523	22q12.3	solute carrier family 5 (sodium/glucose cotransporter), member 1	NO	NO	ETS+ Up
KHDRBS3	KHDRBS3	10656	8q24.2	KH domain containing, RNA binding, signal transduction associated 3	YES	YES	ETS+ Up
SNAP91	SNAP91	9892	6q14.2	synaptosomal-associated protein, 91kDa	NO	NO	ETS+ Up
MAGED4B	MAGED4B	81557	Xp11	melanoma antigen family D, 4B	NO	NO	ETS+ Up
CADPS	CADPS	8618	3p14.2	Ca++-dependent secretion activator	NO	NO	ETS+ Up
EML6	EML6	400954	2p16.1	echinoderm microtubule associated protein like 6	NO	NO	ETS+ Up
CDH7	CDH7	1005	18q22.1	cadherin 7, type 2	NO	NO	ETS+ Up
KCNN4	KCNN4	3783	19q13.2	potassium intermediate/small conductance calcium-activated channel, subfamily N, member 4	NO	NO	ETS+ Up
GPR110	GPR110	266977	6p12.3	G-protein-coupled receptor 110	NO	NO	ETS+ Up
DACT2	DACT2	168002	6q27	dishevelled-binding antagonist of beta-catenin 2	NO	NO	ETS+ Up
SLC44A5	SLC44A5	204962	1p31.1	solute carrier family 44, member 5	NO	NO	ETS+ Up
KCNC2	KCNC2	3747	12q14.1	potassium voltage-gated channel, Shaw-related subfamily, member 2	YES	YES	ETS+ Up
GDEP	PCAT4	118425	4q21.1	prostate cancer associated transcript 4 (non-protein coding)	NO	NO	ETS+ Dn
MT1G	MT1G	4495	16q13	metallothionein 1G	NO	NO	ETS+ Dn
LEPREL1	P3H2	55214	3q28	leprecan-like 1	YES	YES	ETS+ Dn
NAT1	NAT1	9	8p22	N-acetyltransferase 1 (arylamine N-acetyltransferase)	YES	YES	ETS+ Dn
RYR2	RYR2	6262	1q43	ryanodine receptor 2 (cardiac)	NO	NO	ETS+ Dn
MT1M	MT1M	4499	16q13	metallothionein 1M	NO	NO	ETS+ Dn
HRCT1	HRCT1	646962	9p13.3	histidine rich carboxyl terminus 1	NO	NO	ETS+ Dn
SGCD	SGCD	6444	5q33-q34	sarcoglycan, delta (35kDa dystrophin-associated glycoprotein)	NO	NO	ETS+ Dn
SEMA4G	SEMA4G	57715	10q24.31	sema domain, immunoglobulin domain (Ig), transmembrane domain (TM) and short cytoplasmic domain, (semaphorin) 4G	NO	NO	ETS+ Dn
MT2A	MT2A	4502	16q13	metallothionein 2A	NO	NO	ETS+ Dn
RAB27A	RAB27A	5873	15q15-q21.1	RAB27A, member RAS oncogene family	YES	YES	ETS+ Dn
PHYHD1	PHYHD1	254295	9q34.11	phytanoyl-CoA dioxygenase domain containing 1	NO	NO	ETS+ Dn
HSD17B6	HSD17B6	8630	12q13	hydroxysteroid (17-beta) dehydrogenase 6	NO	NO	ETS+ Dn
C2orf43	C2orf43	60526	2p24.1	chromosome 2 open reading frame 43	NO	NO	ETS+ Dn
AZGP1	AZGP1	563	7q22.1	alpha-2-glycoprotein 1, zinc-binding	YES	YES	ETS+ Dn
TMEM220	TMEM220	388335	17p13.1	transmembrane protein 220	NO	NO	ETS+ Dn
ALDH2	ALDH2	217	12q24.2	aldehyde dehydrogenase 2 family (mitochondrial)	NO	NO	ETS+ Dn
TNFAIP8	TNFAIP8	25816	5q23.1	tumor necrosis factor, alpha-induced protein 8	YES	YES	ETS+ Dn
MT1L	MT1L	4500	16q13	metallothionein 1L (gene/pseudogene)	NO	NO	ETS+ Dn
MT1X	MT1X	4501	16q13	metallothionein 1X	NO	NO	ETS+ Dn
CACNG4	CACNG4	27092	17q24	calcium channel, voltage-dependent, gamma subunit 4	NO	NO	ETS+ Dn
MAPK4	MAPK4	5596	18q21.1	mitogen-activated protein kinase 4	YES	YES	ETS+ Dn
SEPP1	SEPP1	6414	5q31	selenoprotein P, plasma, 1	NO	NO	ETS+ Dn
CDC42EP5	CDC42EP5	148170	19q13.42	CDC42 effector protein (Rho GTPase binding) 5	NO	NO	ETS+ Dn
NBL1	NBL1	4681	1p36.13	neuroblastoma 1, DAN family BMP antagonist	YES	YES	ETS+ Dn
NOSTRIN	NOSTRIN	115677	2q31.1	nitric oxide synthase trafficking	YES	YES	ETS+ Dn
BCAS1	BCAS1	8537	20q13.2	breast carcinoma amplified sequence 1	NO	NO	ETS+ Dn
RBP7	RBP7	116362	1p36.22	retinol binding protein 7, cellular	NO	NO	ETS+ Dn
NIPAL3	NIPAL3	57185	1p36.12-p35.1	NIPA-like domain containing 3	NO	NO	ETS+ Dn
RCAN3	RCAN3	11123	1p35.3-p33	RCAN family member 3	NO	NO	ETS+ Dn
HSPB1	HSPB1	3315	7q11.23	heat shock 27kDa protein 1	YES	YES	ETS+ Dn
MT1A	MT1A	4489	16q13	metallothionein 1A	NO	NO	ETS+ Dn
PAK1IP1	PAK1IP1	55003	6p24.2	PAK1 interacting protein 1	YES	YES	ETS+ Dn
DBI	DBI	1622	2q12-q21	diazepam binding inhibitor (GABA receptor modulator, acyl-CoA binding protein)	YES	YES	ETS+ Dn
ADAMTS1	ADAMTS1	9510	21q21.2	ADAM metallopeptidase with thrombospondin type 1 motif, 1	NO	NO	ETS+ Dn
S100P	S100P	6286	4p16	S100 calcium binding protein P	NO	NO	ETS+ Dn
CDKN1A	CDKN1A	1026	6p21.2	cyclin-dependent kinase inhibitor 1A (p21, Cip1)	NO	NO	ETS+ Dn
WNT5A	WNT5A	7474	3p21-p14	wingless-type MMTV integration site family, member 5A	YES	YES	ETS+ Dn
ITM2C	ITM2C	81618	2q37	integral membrane protein 2C	NO	NO	ETS+ Dn
LPHN2	LPHN2	23266	1p31.1	latrophilin 2	NO	NO	ETS+ Dn
SEMA3E	SEMA3E	9723	7q21.11	sema domain, immunoglobulin domain (Ig), short basic domain, secreted, (semaphorin) 3E	YES	YES	ETS+ Dn
CTSG	CTSG	1511	14q11.2	cathepsin G	NO	NO	ETS+ Dn
IGF1	IGF1	3479	12q23.2	insulin-like growth factor 1 (somatomedin C)	NO	NO	ETS+ Dn
MGC16121	MIR503HG	84848	Xq26.3	MIR503 host gene (non-protein coding)	NO	NO	ETS+ Dn
PPFIBP2	PPFIBP2	8495	11p15.4	PTPRF interacting protein, binding protein 2 (liprin beta 2)	YES	YES	ETS+ Dn
PLK2	PLK2	10769	5q12.1-q13.2	polo-like kinase 2	NO	NO	ETS+ Dn
C21orf34	MIR99AHG	388815	21q21.1	mir-99a-let-7c cluster host gene (non-protein coding)	NO	NO	ETS+ Dn
TMBIM1	TMBIM1	64114	2q35	transmembrane BAX inhibitor motif containing 1	NO	NO	ETS+ Dn
BTNL2	BTNL2	56244	6p21.3	butyrophilin-like 2 (MHC class II associated)	NO	NO	ETS+ Dn
MPPED2	MPPED2	744	11p13	metallophosphoesterase domain containing 2	NO	NO	ETS+ Dn
GADD45B	GADD45B	4616	19p13.3	growth arrest and DNA-damage-inducible, beta	YES	YES	ETS+ Dn
ANG	ANG	283	14q11.1-q11.2	angiogenin, ribonuclease, RNase A family, 5	NO	NO	ETS+ Dn
JAM3	JAM3	83700	11q25	junctional adhesion molecule 3	NO	NO	ETS+ Dn
ANTXR2	ANTXR2	118429	4q21.21	anthrax toxin receptor 2	NO	NO	ETS+ Dn
OTX1	OTX1	5013	2p13	orthodenticle homeobox 1	NO	NO	ETS-/ETS+ Up
C2orf72	C2orf72	257407	2q37.1	chromosome 2 open reading frame 72	YES	YES	ETS-/ETS+ Up
SPON2	SPON2	10417	4p16.3	spondin 2, extracellular matrix protein	YES	YES	ETS-/ETS+ Up
SLC4A4	SLC4A4	8671	4q21	solute carrier family 4 (sodium bicarbonate cotransporter), member 4	YES	YES	ETS-/ETS+ Up
C2orf14	CYP4F30P	100132708	2q21.1	cytochrome P450, family 4, subfamily F, polypeptide 30, pseudogene	NO	NO	ETS-/ETS+ Up
CPLX3	CPLX3	594855	15q24.1	complexin 3	NO	NO	ETS-/ETS+ Up
GDF15	GDF15	9518	19p13.11	growth differentiation factor 15	YES	YES	ETS-/ETS+ Up
TUBB2A	TUBB2A	7280	6p25	tubulin, beta 2A class IIa	YES	YES	ETS-/ETS+ Up
APOC1	APOC1	341	19q13.2	apolipoprotein C-I	NO	NO	ETS-/ETS+ Up
CBS	CBS	875	21q22.3	cystathionine-beta-synthase	NO	NO	ETS-/ETS+ Up
CAMKK2	CAMKK2	10645	12q24.2	calcium/calmodulin-dependent protein kinase kinase 2, beta	YES	YES	ETS-/ETS+ Up
ELOVL2	ELOVL2	54898	6p24.2	ELOVL fatty acid elongase 2	NO	NO	ETS-/ETS+ Up
HIST1H2BG	HIST1H2BG	8339	6p21.3	histone cluster 1, H2bg	NO	NO	ETS-/ETS+ Up
MCCC2	MCCC2	64087	5q12-q13	methylcrotonoyl-CoA carboxylase 2 (beta)	YES	YES	ETS-/ETS+ Up
CHDH	CHDH	55349	3p21.1	choline dehydrogenase	YES	YES	ETS-/ETS+ Up
ALDH1A3	ALDH1A3	220	15q26.3	aldehyde dehydrogenase 1 family, member A3	YES	YES	ETS-/ETS+ Up
HIST4H4	HIST4H4	121504	12p12.3	histone cluster 4, H4	YES	YES	ETS-/ETS+ Up
BCAM	BCAM	4059	19q13.2	basal cell adhesion molecule (Lutheran blood group)	NO	NO	ETS-/ETS+ Up
PRAC	PRAC1	84366	17q21	prostate cancer susceptibility candidate 1	NO	NO	ETS-/ETS+ Up
GDPD1	GDPD1	284161	17q22	glycerophosphodiester phosphodiesterase domain containing 1	YES	YES	ETS-/ETS+ Up
SPOCK1	SPOCK1	6695	5q31.2	sparc/osteonectin, cwcv and kazal-like domains proteoglycan (testican) 1	YES	YES	ETS-/ETS+ Up
BICD1	BICD1	636	12p11.2-p11.1	bicaudal D homolog 1 (Drosophila)	YES	YES	ETS-/ETS+ Up
LOC644165	BCRP3	644165	22q11.23	breakpoint cluster region pseudogene 3	NO	NO	ETS-/ETS+ Up
GCNT1	GCNT1	2650	9q13	glucosaminyl (N-acetyl) transferase 1, core 2	YES	YES	ETS-/ETS+ Up
RNF138P1	RNF138P1	379013	5q11.2	ring finger protein 138, E3 ubiquitin protein ligase pseudogene 1	NO	NO	ETS-/ETS+ Up
C4A	C4A	720	6p21.3	complement component 4A (Rodgers blood group)	NO	NO	ETS-/ETS+ Up
NEK5	NEK5	341676	13q14.3	NIMA-related kinase 5	NO	NO	ETS-/ETS+ Up
RAB3B	RAB3B	5865	1p32-p31	RAB3B, member RAS oncogene family	YES	YES	ETS-/ETS+ Up
SDK1	SDK1	221935	7p22.2	sidekick cell adhesion molecule 1	YES	YES	ETS-/ETS+ Up
TOX3	TOX3	27324	16q12.1	TOX high mobility group box family member 3	YES	YES	ETS-/ETS+ Up
SAMD5	SAMD5	389432	6q24.3	sterile alpha motif domain containing 5	YES	YES	ETS-/ETS+ Up
RALGAPA2	RALGAPA2	57186	20p11.22	Ral GTPase activating protein, alpha subunit 2 (catalytic)	YES	YES	ETS-/ETS+ Up
NFE2L3	NFE2L3	9603	7p15.2	nuclear factor, erythroid 2-like 3	YES	YES	ETS-/ETS+ Up
PCDHB11	PCDHB11	56125	5q31	protocadherin beta 11	NO	NO	ETS-/ETS+ Up
SH3RF1	SH3RF1	57630	4q32.3	SH3 domain containing ring finger 1	YES	YES	ETS-/ETS+ Up
DNAH8	DNAH8	1769	6p21.2	dynein, axonemal, heavy chain 8	YES	YES	ETS-/ETS+ Up
TWIST1	TWIST1	7291	7p21.2	twist family bHLH transcription factor 1	NO	NO	ETS-/ETS+ Up
NETO2	NETO2	81831	16q11	neuropilin (NRP) and tolloid (TLL)-like 2	NO	NO	ETS-/ETS+ Up
GABRB3	GABRB3	2562	15q12	gamma-aminobutyric acid (GABA) A receptor, beta 3	YES	YES	ETS-/ETS+ Up
PCDHB16	PCDHB16	57717	5q31	protocadherin beta 16	NO	NO	ETS-/ETS+ Up
TPO	TPO	7173	2p25	thyroid peroxidase	NO	NO	ETS-/ETS+ Up
DNASE2B	DNASE2B	58511	1p22.3	deoxyribonuclease II beta	YES	YES	ETS-/ETS+ Up
TBX1	TBX1	6899	22q11.21	T-box 1	NO	NO	ETS-/ETS+ Up
LUZP2	LUZP2	338645	11p14.3	leucine zipper protein 2	YES	YES	ETS-/ETS+ Up
DLX1	DLX1	1745	2q32	distal-less homeobox 1	YES	YES	ETS-/ETS+ Up
PLA1A	PLA1A	51365	3q13.13-q13.2	phospholipase A1 member A	NO	NO	ETS-/ETS+ Up
CACNA1D	CACNA1D	776	3p14.3	calcium channel, voltage-dependent, L type, alpha 1D subunit	YES	YES	ETS-/ETS+ Up
TMEM178	TMEM178A	130733	2p22.1	transmembrane protein 178A	YES	YES	ETS-/ETS+ Up
ATP8A2	ATP8A2	51761	13q12	ATPase, aminophospholipid transporter, class I, type 8A, member 2	YES	YES	ETS-/ETS+ Up
ADAM2	ADAM2	2515	8p11.2	ADAM metallopeptidase domain 2	YES	YES	ETS-/ETS+ Up
TDRD1	TDRD1	56165	10q25.3	tudor domain containing 1	YES	YES	ETS-/ETS+ Up
ANKRD34B	ANKRD34B	340120	5q14.1	ankyrin repeat domain 34B	YES	YES	ETS-/ETS+ Up
P704P	POTEM	641455	14q11.2	POTE ankyrin domain family, member M	NO	NO	ETS-/ETS+ Flat
PTPRM	PTPRM	5797	18p11.2	protein tyrosine phosphatase, receptor type, M	YES	NO	ETS-/ETS+ Flat
POTEE	POTEE	445582	2q21.1	POTE ankyrin domain family, member E	NO	NO	ETS-/ETS+ Flat
TTC7B	TTC7B	145567	14q32.11	tetratricopeptide repeat domain 7B	NO	NO	ETS-/ETS+ Flat
FXYD3	FXYD3	5349	19q13.12	FXYD domain containing ion transport regulator 3	YES	NO	ETS-/ETS+ Flat
SLC41A1	SLC41A1	254428	1q32.1	solute carrier family 41 (magnesium transporter), member 1	YES	NO	ETS-/ETS+ Flat
FAM5C	BRINP3	339479	1q31.1	bone morphogenetic protein/retinoic acid inducible neural-specific 3	NO	NO	ETS-/ETS+ Flat
LPAR3	LPAR3	23566	1p22.3	lysophosphatidic acid receptor 3	YES	NO	ETS-/ETS+ Flat
CYP2U1	CYP2U1	113612	4q25	cytochrome P450, family 2, subfamily U, polypeptide 1	YES	NO	ETS-/ETS+ Flat
SLC39A10	SLC39A10	57181	2q32.3	solute carrier family 39 (zinc transporter), member 10	YES	NO	ETS-/ETS+ Flat
POTEF	POTEF	728378	2q21.1	POTE ankyrin domain family, member F	NO	NO	ETS-/ETS+ Flat
NRGN	NRGN	4900	11q24	neurogranin (protein kinase C substrate, RC3)	NO	NO	ETS-/ETS+ Flat
ARG2	ARG2	384	14q24.1	arginase 2	NO	NO	ETS-/ETS+ Flat
NUDT3	NUDT3	11165	6p21.2	nudix (nucleoside diphosphate linked moiety X)-type motif 3	NO	NO	ETS-/ETS+ Flat
GJC3	GJC3	349149	7q22.1	gap junction protein, gamma 3, 30.2kDa	NO	NO	ETS-/ETS+ Flat
DLGAP1	DLGAP1	9229	18p11.31	discs, large (Drosophila) homolog-associated protein 1	NO	NO	ETS-/ETS+ Flat
CPEB3	CPEB3	22849	10q23.32	cytoplasmic polyadenylation element binding protein 3	YES	NO	ETS-/ETS+ Flat
ZNF385A	ZNF385A	25946	12q13.13	zinc finger protein 385A	NO	NO	ETS-/ETS+ Flat
RDH11	RDH11	51109	14q24.1	retinol dehydrogenase 11 (all-trans/9-cis/11-cis)	YES	NO	ETS-/ETS+ Flat
MBOAT1	MBOAT1	154141	6p22.3	membrane bound O-acyltransferase domain containing 1	NO	NO	ETS-/ETS+ Flat
MT1DP	MT1DP	326343	16q13	metallothionein 1D, pseudogene (functional)	NO	NO	ETS-/ETS+ Flat
DOCK8	DOCK8	81704	9p24.3	dedicator of cytokinesis 8	YES	NO	ETS-/ETS+ Flat
MAGEH1	MAGEH1	28986	Xp11.21	melanoma antigen family H, 1	NO	NO	ETS-/ETS+ Flat
CITED2	CITED2	10370	6q23.3	Cbp/p300-interacting transactivator, with Glu/Asp-rich carboxy-terminal domain, 2	YES	NO	ETS-/ETS+ Flat
MFSD6	MFSD6	54842	2q32.2	major facilitator superfamily domain containing 6	YES	NO	ETS-/ETS+ Flat
PTPRK	PTPRK	5796	6q22.2-q22.3	protein tyrosine phosphatase, receptor type, K	YES	NO	ETS-/ETS+ Flat
PDSS2	PDSS2	57107	6q21	prenyl (decaprenyl) diphosphate synthase, subunit 2	YES	NO	ETS-/ETS+ Flat
LBR	LBR	3930	1q42.1	lamin B receptor	YES	NO	ETS-/ETS+ Flat
GPR137B	GPR137B	7107	1q42-q43	G-protein-coupled receptor 137B	NO	NO	ETS-/ETS+ Flat
SH3YL1	SH3YL1	26751	2p25.3	SH3 and SYLF domain containing 1	YES	NO	ETS-/ETS+ Flat
C22orf36	LRRC75B	388886	22q11.23	leucine rich repeat containing 75B	NO	NO	ETS-/ETS+ Flat
TFAP2A	TFAP2A	7020	6p24	transcription factor AP-2 alpha (activating enhancer binding protein 2 alpha)	NO	NO	ETS-/ETS+ Flat
KLHL23	KLHL23	151230	2q31.1	kelch-like family member 23	NO	NO	ETS-/ETS+ Flat
ZNF845	ZNF845	91664	19q13.42	zinc finger protein 845	NO	NO	ETS-/ETS+ Flat
ECE1	ECE1	1889	1p36.1	endothelin converting enzyme 1	NO	NO	ETS-/ETS+ Flat
KIF16B	KIF16B	55614	20p11.23	kinesin family member 16B	NO	NO	ETS-/ETS+ Flat
RBM7	RBM7	10179	11q23.1-q23.2	RNA binding motif protein 7	YES	NO	ETS-/ETS+ Flat
LAMC1	LAMC1	3915	1q31	laminin, gamma 1 (formerly LAMB2)	YES	NO	ETS-/ETS+ Flat
TMEM123	TMEM123	114908	11q22.1	transmembrane protein 123	NO	NO	ETS-/ETS+ Flat
CDC42SE2	CDC42SE2	56990	5q31.1	CDC42 small effector 2	NO	NO	ETS-/ETS+ Flat
SOX9	SOX9	6662	17q24.3	SRY (sex determining region Y)-box 9	YES	NO	ETS-/ETS+ Flat
SYNJ2BP	SYNJ2BP	55333	14q24.2	synaptojanin 2 binding protein	NO	NO	ETS-/ETS+ Flat
TESC	TESC	54997	12q24.22	tescalcin	YES	NO	ETS-/ETS+ Flat
CCDC144NL	CCDC144NL	339184	17p11.2	coiled-coil domain containing 144 family, N-terminal like	NO	NO	ETS-/ETS+ Flat
APOL4	APOL4	80832	22q11.2-q13.2	apolipoprotein L, 4	NO	NO	ETS-/ETS+ Flat
CDON	CDON	50937	11q24.2	cell adhesion associated, oncogene regulated	YES	NO	ETS-/ETS+ Flat
TMEM63A	TMEM63A	9725	1q42.12	transmembrane protein 63A	YES	NO	ETS-/ETS+ Flat
MAP3K5	MAP3K5	4217	6q22.33	mitogen-activated protein kinase kinase kinase 5	NO	NO	ETS-/ETS+ Flat
ARHGDIB	ARHGDIB	397	12p12.3	Rho GDP dissociation inhibitor (GDI) beta	NO	NO	ETS-/ETS+ Flat
GUCY1B3	GUCY1B3	2983	4q31.3-q33	guanylate cyclase 1, soluble, beta 3	NO	NO	ETS-/ETS+ Flat
PTK7	PTK7	5754	6p21.1-p12.2	protein tyrosine kinase 7	NO	NO	ETS-/ETS+ Flat
MUM1L1	MUM1L1	139221	Xq22.3	melanoma associated antigen (mutated) 1-like 1	YES	NO	ETS-/ETS+ Flat
PRKD1	PRKD1	5587	14q11	protein kinase D1	YES	NO	ETS-/ETS+ Flat
CPNE2	CPNE2	221184	16q13	copine II	NO	NO	ETS-/ETS+ Flat
PTGR1	PTGR1	22949	9q31.3	prostaglandin reductase 1	NO	NO	ETS-/ETS+ Flat
NDRG1	NDRG1	10397	8q24.3	N-myc downstream regulated 1	YES	NO	ETS-/ETS+ Flat
P2RY1	P2RY1	5028	3q25.2	purinergic receptor P2Y, G-protein coupled, 1	YES	NO	ETS-/ETS+ Flat
AMD1	AMD1	262	6q21	adenosylmethionine decarboxylase 1	NO	NO	ETS-/ETS+ Flat
SHISA9	SHISA9	729993	16p13.12	shisa family member 9	NO	NO	ETS-/ETS+ Dn
MME	MME	4311	3q25.2	membrane metallo-endopeptidase	NO	NO	ETS-/ETS+ Dn
VSIG2	VSIG2	23584	11q24	V-set and immunoglobulin domain containing 2	NO	NO	ETS-/ETS+ Dn
PHYHIPL	PHYHIPL	84457	10q11	phytanoyl-CoA 2-hydroxylase interacting protein-like	NO	NO	ETS-/ETS+ Dn
NPPC	NPPC	4880	2q37.1	natriuretic peptide C	NO	NO	ETS-/ETS+ Dn
?	HSPB1P1	653553	9q21.13	heat shock 27kDa protein 1 pseudogene 1	NO	NO	ETS-/ETS+ Dn
CITED1	CITED1	4435	Xq13.1	Cbp/p300-interacting transactivator, with Glu/Asp-rich carboxy-terminal domain, 1	NO	NO	ETS-/ETS+ Dn
TGFB3	TGFB3	7043	14q24	transforming growth factor, beta 3	NO	NO	ETS-/ETS+ Dn
KCTD14	KCTD14	65987	11q14.1	potassium channel tetramerization domain containing 14	NO	NO	ETS-/ETS+ Dn
PTN	PTN	5764	7q33	pleiotrophin	NO	NO	ETS-/ETS+ Dn
CFD	CFD	1675	19p13.3	complement factor D (adipsin)	YES	NO	ETS-/ETS+ Dn
LGALS3	LGALS3	3958	14q22.3	lectin, galactoside-binding, soluble, 3	YES	NO	ETS-/ETS+ Dn
LSAMP	LSAMP	4045	3q13.2-q21	limbic system-associated membrane protein	NO	NO	ETS-/ETS+ Dn
METTL7A	METTL7A	25840	12q13.12	methyltransferase like 7A	NO	NO	ETS-/ETS+ Dn
SPG20	SPG20	23111	13q13.3	spastic paraplegia 20 (Troyer syndrome)	YES	NO	ETS-/ETS+ Dn
TSC22D3	TSC22D3	1831	Xq22.3	TSC22 domain family, member 3	NO	NO	ETS-/ETS+ Dn
ITGB8	ITGB8	3696	7p21.1	integrin, beta 8	NO	NO	ETS-/ETS+ Dn
GPX7	GPX7	2882	1p32	glutathione peroxidase 7	NO	NO	ETS-/ETS+ Dn
NTN4	NTN4	59277	12q22	netrin 4	NO	NO	ETS-/ETS+ Dn
NEFH	NEFH	4744	22q12.2	neurofilament, heavy polypeptide	NO	NO	ETS-/ETS+ Dn
PSCA	PSCA	8000	8q24.2	prostate stem cell antigen	YES	NO	ETS-/ETS+ Dn
